# Supplementary material for: (Di­methyl­phosphor­yl)methanaminium hydrogen oxalate–oxalic acid (2/1)
Source: Acta Crystallogr Sect E Struct Rep Online. 2014 Feb 15;70(Pt 3):o312. doi: 10.1107/S1600536814002931 (PMC3998424; doi:10.1107/S1600536814002931)
Supplement: Supplementary file 1 [file e-70-0o312-sup1.cif]

##############################################################################
#                                                                            #
# This CIF contains the data in a paper accepted for publication in          #
# Acta Crystallographica Section E. It conforms to the requirements of       #
# Notes for Authors for Acta Crystallographica Section E, and has been       #
# peer reviewed under the auspices of the IUCr Commission on Journals.       #
#                                                                            #
# Full details of the Crystallographic Information File format               #
# are given in the paper "The Crystallographic Information File (CIF):       #
# a New Standard Archive File for Crystallography" by S. R. Hall, F. H.      #
# Allen and I. D. Brown [Acta Cryst. (1991), A47, 655-685].                  #
#                                                                            #
# The current version of the core CIF dictionary is obtainable from          #
# ftp://ftp.iucr.org/pub/cif_core.dic.                                       #
#                                                                            #
# Software is freely available for graphical display of the structure(s)     #
# in this CIF. For information consult the CIF software page                 #
# http://www.iucr.org/resources/cif/software.                                #
#                                                                            #
# This file may be used for bona fide research purposes within the           #
# scientific community so long as proper attribution is given to the journal # 
# article from which it was obtained.                                        #
#                                                                            #
##############################################################################
data_I
_audit_creation_method     SHELXL-2013
_database_code_depnum_ccdc_archive     'CCDC 986030'
_chemical_name_systematic
;
(Dimethylphosphoryl)methanaminium hydrogen oxalate; oxalic acid
;
_chemical_name_common     ?
_chemical_formula_moiety     'C3 H11 N O P +, C2 H O4 -, 0.5(C2 H2 O4)'
_chemical_formula_sum     'C6 H13 N O7 P'
_chemical_formula_iupac     'C3 H11 N O P +, C2 H O4 -, 0.5C2 H2 O4'
_chemical_formula_weight     242.14
_chemical_melting_point     ?
_shelx_space_group_comment
;
The symmetry employed for this shelxl refinement is uniquely defined
by the following loop, which should always be used as a source of
symmetry information in preference to the above space-group names.
They are only intended as comments.
;
_space_group_crystal_system     orthorhombic
_space_group_name_H-M_alt     'P 21 21 2'
_space_group_name_Hall     'P 2 2ab'
loop_
    _space_group_symop_operation_xyz
    'x, y, z'
    'x+1/2, -y+1/2, -z'
    '-x+1/2, y+1/2, -z'
    '-x, -y, z'
_cell_length_a     11.1482(6)
_cell_length_b     13.0903(7)
_cell_length_c     7.0432(4)
_cell_angle_alpha     90
_cell_angle_beta     90
_cell_angle_gamma     90
_cell_volume     1027.84(10)
_cell_formula_units_Z     4
_cell_measurement_reflns_used     9422
_cell_measurement_theta_min     2.89
_cell_measurement_theta_max     35.88
_cell_measurement_temperature     296(2)
_exptl_crystal_description     lath
_exptl_crystal_colour     colourless
_exptl_crystal_size_max     0.519
_exptl_crystal_size_mid     0.240
_exptl_crystal_size_min     0.136
_exptl_crystal_density_diffrn     1.565
_exptl_crystal_density_meas     ?
_exptl_crystal_density_method     ?
_exptl_crystal_F_000     508
_exptl_absorpt_coefficient_mu     0.286
_exptl_absorpt_correction_type     none
_exptl_absorpt_process_details     ?
_shelx_estimated_absorpt_T_min     0.866
_shelx_estimated_absorpt_T_max     0.962
_exptl_absorpt_correction_T_min     ?
_exptl_absorpt_correction_T_max     ?
_exptl_special_details     ?
_diffrn_ambient_temperature     296(2)
_diffrn_radiation_type     MoK\a
_diffrn_radiation_wavelength     0.71073
_diffrn_radiation_source     'sealed tube'
_diffrn_radiation_monochromator     'graphite'
_diffrn_measurement_device_type     'Bruker APEXII CCD'
_diffrn_measurement_method     '\f and \w scans'
_diffrn_detector_area_resol_mean     ?
_diffrn_reflns_number     92924
_diffrn_reflns_av_R_equivalents     0.0200
_diffrn_reflns_theta_min     2.400
_diffrn_reflns_theta_max     29.999
_diffrn_reflns_theta_full     25.242
_diffrn_measured_fraction_theta_max     1.000
_diffrn_measured_fraction_theta_full     0.999
_diffrn_reflns_limit_h_min     -15
_diffrn_reflns_limit_h_max     15
_diffrn_reflns_limit_k_min     -18
_diffrn_reflns_limit_k_max     18
_diffrn_reflns_limit_l_min     -9
_diffrn_reflns_limit_l_max     9
_refine_special_details
;
Refined as a 2-component inversion twin.
;
_reflns_number_total     3002
_reflns_number_gt     2990
_reflns_threshold_expression     I>2\s(I)
_refine_ls_structure_factor_coef     Fsqd
_refine_ls_matrix_type     full
_refine_ls_R_factor_all     0.0195
_refine_ls_R_factor_gt     0.0194
_refine_ls_wR_factor_gt     0.0520
_refine_ls_wR_factor_ref     0.0521
_refine_ls_goodness_of_fit_ref     1.054
_refine_ls_restrained_S_all     1.054
_refine_ls_number_reflns     3002
_refine_ls_number_parameters     192
_refine_ls_number_restraints     0
_refine_ls_hydrogen_treatment     mixed
_refine_ls_weighting_scheme     calc
_refine_ls_weighting_details
;
 w=1/[\s^2^(Fo^2^)+(0.0300P)^2^+0.1500P]
 where P=(Fo^2^+2Fc^2^)/3
;
_atom_sites_solution_hydrogens     difmap
_atom_sites_solution_primary     direct
_atom_sites_solution_secondary     difmap
_refine_ls_shift/su_max     0.001
_refine_ls_shift/su_mean     0.000
_refine_diff_density_max     0.238
_refine_diff_density_min     -0.155
_refine_ls_extinction_method     none
_refine_ls_extinction_coef     .
_refine_ls_abs_structure_details
;
refined as an inversion twin
;
_refine_ls_abs_structure_Flack     0.54(7)
loop_
    _atom_type_symbol
    _atom_type_description
    _atom_type_scat_dispersion_real
    _atom_type_scat_dispersion_imag
    _atom_type_scat_source
    'C' 'C' 0.0033 0.0016
                         'International Tables Vol C Tables 4.2.6.8 and 6.1.1.4'
    'H' 'H' 0.0000 0.0000
                         'International Tables Vol C Tables 4.2.6.8 and 6.1.1.4'
    'N' 'N' 0.0061 0.0033
                         'International Tables Vol C Tables 4.2.6.8 and 6.1.1.4'
    'O' 'O' 0.0106 0.0060
                         'International Tables Vol C Tables 4.2.6.8 and 6.1.1.4'
    'P' 'P' 0.1023 0.0942
                         'International Tables Vol C Tables 4.2.6.8 and 6.1.1.4'
_computing_data_collection     'APEX2 (Bruker, 2008)'
_computing_cell_refinement     'SAINT (Bruker, 2008)'
_computing_data_reduction     'SAINT (Bruker, 2008)'
_computing_structure_solution     'SHELXS97 (Sheldrick, 2008)'
_computing_structure_refinement     'SHELXL97 (Sheldrick, 2008)'
_computing_molecular_graphics     'DIAMOND (Brandenburg, 2012)'
_computing_publication_material     'publCIF (Westrip, 2010)'
loop_
    _atom_site_type_symbol
    _atom_site_label
    _atom_site_fract_x
    _atom_site_fract_y
    _atom_site_fract_z
    _atom_site_U_iso_or_equiv
    _atom_site_adp_type
    _atom_site_calc_flag
    _atom_site_occupancy
    _atom_site_disorder_assembly
    _atom_site_disorder_group
    P P1 0.59355(2) 0.16995(2) 0.76357(4) 0.02120(7) Uani d 1 . .
    O O1 0.66126(9) 0.07493(7) 0.71183(16) 0.0320(2) Uani d 1 . .
    C C1 0.45282(14) 0.14728(13) 0.8751(3) 0.0401(3) Uani d 1 . .
    H H1A 0.402(3) 0.101(2) 0.800(4) 0.077(8) Uiso d 1 . .
    H H1B 0.415(2) 0.216(2) 0.902(4) 0.066(7) Uiso d 1 . .
    H H1C 0.467(3) 0.120(2) 0.997(4) 0.069(8) Uiso d 1 . .
    C C2 0.67941(16) 0.25082(12) 0.9144(2) 0.0362(3) Uani d 1 . .
    H H2A 0.696(3) 0.208(2) 1.021(4) 0.066(8) Uiso d 1 . .
    H H2B 0.637(2) 0.3147(18) 0.947(3) 0.048(6) Uiso d 1 . .
    H H2C 0.754(2) 0.268(2) 0.851(4) 0.069(8) Uiso d 1 . .
    C C3 0.55056(10) 0.24000(9) 0.55333(18) 0.0226(2) Uani d 1 . .
    H H3A 0.5027(19) 0.1946(16) 0.482(3) 0.039(5) Uiso d 1 . .
    H H3B 0.5075(19) 0.3008(15) 0.593(3) 0.038(5) Uiso d 1 . .
    N N1 0.65260(10) 0.27530(8) 0.43508(17) 0.0253(2) Uani d 1 . .
    H H1N 0.6245(19) 0.3065(17) 0.341(3) 0.043(5) Uiso d 1 . .
    H H2N 0.694(2) 0.2243(17) 0.397(3) 0.040(5) Uiso d 1 . .
    H H3N 0.6989(19) 0.3213(16) 0.497(3) 0.037(5) Uiso d 1 . .
    O O2 0.60038(7) 0.04219(7) 0.26969(15) 0.02816(18) Uani d 1 . .
    O O3 0.67262(8) -0.10318(7) 0.38932(17) 0.0314(2) Uani d 1 . .
    O O4 0.89578(8) -0.03192(7) 0.33626(19) 0.0354(2) Uani d 1 . .
    O O5 0.82187(8) 0.12549(7) 0.30304(17) 0.0312(2) Uani d 1 . .
    H H2 0.539(3) 0.014(3) 0.272(5) 0.035(7) Uiso d 0.5 . .
    H H4 0.962(3) -0.007(3) 0.328(5) 0.035(7) Uiso d 0.5 . .
    C C4 0.68433(9) -0.01553(8) 0.33008(17) 0.0212(2) Uani d 1 . .
    C C5 0.81095(9) 0.03311(9) 0.32141(17) 0.0212(2) Uani d 1 . .
    H H6 0.283(2) 0.476(2) 0.220(4) 0.070(8) Uiso d 1 . .
    O O6 0.34552(9) 0.51669(8) 0.19359(19) 0.0380(3) Uani d 1 . .
    O O7 0.45436(10) 0.37300(8) 0.2131(2) 0.0404(3) Uani d 1 . .
    C C6 0.44455(11) 0.46465(10) 0.20114(19) 0.0271(2) Uani d 1 . .
loop_
    _atom_site_aniso_label
    _atom_site_aniso_U_11
    _atom_site_aniso_U_22
    _atom_site_aniso_U_33
    _atom_site_aniso_U_12
    _atom_site_aniso_U_13
    _atom_site_aniso_U_23
    P1 0.01823(12) 0.01867(12) 0.02670(13) 0.00132(9) 0.00031(11) -0.00042(10)
    O1 0.0279(4) 0.0260(4) 0.0421(5) 0.0105(3) -0.0041(4) -0.0037(4)
    C1 0.0283(6) 0.0398(8) 0.0521(9) 0.0016(6) 0.0134(7) 0.0109(7)
    C2 0.0451(8) 0.0336(7) 0.0299(6) -0.0056(6) -0.0105(6) -0.0022(5)
    C3 0.0179(5) 0.0198(5) 0.0300(5) 0.0019(4) -0.0031(4) -0.0012(4)
    N1 0.0271(5) 0.0211(4) 0.0275(5) 0.0033(4) 0.0014(4) 0.0007(4)
    O2 0.0134(3) 0.0272(4) 0.0439(5) -0.0003(3) -0.0022(4) 0.0045(4)
    O3 0.0184(4) 0.0201(4) 0.0557(6) -0.0023(3) 0.0030(4) 0.0049(4)
    O4 0.0126(3) 0.0220(4) 0.0715(7) 0.0001(3) -0.0009(4) 0.0047(4)
    O5 0.0194(4) 0.0187(4) 0.0556(6) -0.0024(3) 0.0005(4) 0.0019(4)
    C4 0.0131(4) 0.0197(5) 0.0307(5) -0.0016(4) 0.0017(4) -0.0027(4)
    C5 0.0129(4) 0.0203(4) 0.0305(5) -0.0011(4) 0.0010(4) 0.0004(4)
    O6 0.0199(4) 0.0279(5) 0.0661(8) -0.0022(3) 0.0020(4) 0.0074(5)
    O7 0.0291(5) 0.0237(4) 0.0685(8) -0.0027(4) -0.0058(5) 0.0032(5)
    C6 0.0224(5) 0.0237(5) 0.0351(6) -0.0033(4) -0.0017(4) 0.0014(4)
_geom_special_details
;
All e.s.d.'s (except the e.s.d. in the dihedral angle between two l.s. planes)
are estimated using the full covariance matrix. The cell e.s.d.'s are taken
into account individually in the estimation of e.s.d.'s in distances, angles
and torsion angles; correlations between e.s.d.'s in cell parameters are only
used when they are defined by crystal symmetry. An approximate (isotropic)
treatment of cell e.s.d.'s is used for estimating e.s.d.'s involving l.s.
planes.
;
loop_
    _geom_bond_atom_site_label_1
    _geom_bond_atom_site_label_2
    _geom_bond_site_symmetry_2
    _geom_bond_distance
    _geom_bond_publ_flag
    P1 O1 . 1.5000(9) ?
    P1 C2 . 1.7791(15) ?
    P1 C1 . 1.7796(15) ?
    P1 C3 . 1.8064(12) ?
    C1 H1A . 0.99(3) ?
    C1 H1B . 1.01(3) ?
    C1 H1C . 0.95(3) ?
    C2 H2A . 0.96(3) ?
    C2 H2B . 0.99(2) ?
    C2 H2C . 0.97(3) ?
    C3 N1 . 1.4836(16) ?
    C3 H3A . 0.94(2) ?
    C3 H3B . 0.97(2) ?
    N1 H1N . 0.84(2) ?
    N1 H2N . 0.86(2) ?
    N1 H3N . 0.91(2) ?
    O2 C4 . 1.2759(14) ?
    O2 H2 . 0.77(3) ?
    O3 C4 . 1.2278(15) ?
    O4 C5 . 1.2767(14) ?
    O4 H4 . 0.81(4) ?
    O5 C5 . 1.2223(14) ?
    C4 C5 . 1.5497(15) ?
    O6 C6 . 1.2984(15) ?
    O6 H6 . 0.89(3) ?
    O7 C6 . 1.2076(15) ?
    C6 C6 4_665 1.544(2) ?
loop_
    _geom_angle_atom_site_label_1
    _geom_angle_atom_site_label_2
    _geom_angle_atom_site_label_3
    _geom_angle_site_symmetry_1
    _geom_angle_site_symmetry_3
    _geom_angle
    _geom_angle_publ_flag
    O1 P1 C2 . . 111.58(7) ?
    O1 P1 C1 . . 114.37(7) ?
    C2 P1 C1 . . 108.05(9) ?
    O1 P1 C3 . . 110.81(6) ?
    C2 P1 C3 . . 109.28(7) ?
    C1 P1 C3 . . 102.28(7) ?
    P1 C1 H1A . . 112.1(17) ?
    P1 C1 H1B . . 107.9(15) ?
    H1A C1 H1B . . 114(2) ?
    P1 C1 H1C . . 108.4(18) ?
    H1A C1 H1C . . 110(2) ?
    H1B C1 H1C . . 104(2) ?
    P1 C2 H2A . . 103.0(16) ?
    P1 C2 H2B . . 112.4(13) ?
    H2A C2 H2B . . 114(2) ?
    P1 C2 H2C . . 109.1(17) ?
    H2A C2 H2C . . 110(2) ?
    H2B C2 H2C . . 109(2) ?
    N1 C3 P1 . . 114.51(8) ?
    N1 C3 H3A . . 109.3(12) ?
    P1 C3 H3A . . 105.6(12) ?
    N1 C3 H3B . . 106.5(12) ?
    P1 C3 H3B . . 108.3(12) ?
    H3A C3 H3B . . 112.9(17) ?
    C3 N1 H1N . . 107.9(15) ?
    C3 N1 H2N . . 110.4(15) ?
    H1N N1 H2N . . 109(2) ?
    C3 N1 H3N . . 112.0(13) ?
    H1N N1 H3N . . 105.7(19) ?
    H2N N1 H3N . . 111.2(19) ?
    C4 O2 H2 . . 111(3) ?
    C5 O4 H4 . . 113(3) ?
    O3 C4 O2 . . 126.07(10) ?
    O3 C4 C5 . . 119.62(10) ?
    O2 C4 C5 . . 114.31(10) ?
    O5 C5 O4 . . 126.48(10) ?
    O5 C5 C4 . . 120.09(10) ?
    O4 C5 C4 . . 113.42(9) ?
    C6 O6 H6 . . 110.0(18) ?
    O7 C6 O6 . . 126.95(12) ?
    O7 C6 C6 . 4_665 121.53(15) ?
    O6 C6 C6 . 4_665 111.48(13) ?
loop_
    _geom_torsion_atom_site_label_1
    _geom_torsion_atom_site_label_2
    _geom_torsion_atom_site_label_3
    _geom_torsion_atom_site_label_4
    _geom_torsion_site_symmetry_1
    _geom_torsion_site_symmetry_2
    _geom_torsion_site_symmetry_3
    _geom_torsion_site_symmetry_4
    _geom_torsion
    _geom_torsion_publ_flag
    O1 P1 C3 N1 . . . . -61.08(10) ?
    C2 P1 C3 N1 . . . . 62.27(11) ?
    C1 P1 C3 N1 . . . . 176.61(10) ?
    O3 C4 C5 O5 . . . . -164.08(13) ?
    O2 C4 C5 O5 . . . . 16.86(17) ?
    O3 C4 C5 O4 . . . . 15.53(18) ?
    O2 C4 C5 O4 . . . . -163.53(12) ?
loop_
    _geom_hbond_atom_site_label_D
    _geom_hbond_atom_site_label_H
    _geom_hbond_atom_site_label_A
    _geom_hbond_site_symmetry_A
    _geom_hbond_distance_DH
    _geom_hbond_distance_HA
    _geom_hbond_distance_DA
    _geom_hbond_angle_DHA
    O2 H2 O2 4_655 0.77(3) 1.73(4) 2.4959(17) 177(4)
    O4 H4 O4 4_755 0.81(4) 1.67(4) 2.4694(18) 171(4)
    N1 H1N O6 4_665 0.84(2) 2.56(2) 3.2106(16) 135.4(19)
    N1 H1N O7 . 0.84(2) 2.27(2) 2.9939(17) 144(2)
    N1 H2N O5 . 0.86(2) 2.03(2) 2.8760(14) 168(2)
    N1 H3N O3 3_656 0.91(2) 1.92(2) 2.8030(15) 166.2(19)
    N1 H3N O4 3_656 0.91(2) 2.49(2) 3.0419(16) 120.0(16)
    O6 H6 O1 2_456 0.89(3) 1.59(3) 2.4701(14) 168(3)
_iucr_refine_instructions_details
;
TITL lang in P2(1)2(1)2
CELL 0.71073 11.1482 13.0903 7.0432 90.000 90.000 90.000
ZERR 4.00 0.0006 0.0007 0.0004 0.000 0.000 0.000
LATT -1
SYMM x+1/2, -y+1/2, -z
SYMM -x+1/2, y+1/2, -z
SYMM -x, -y, z
SFAC C H N O P
UNIT 24 52 4 28 4
LIST 4 ! automatically inserted. Change 6 to 4 for CHECKCIF!!
TEMP 23.000
SIZE 0.136 0.240 0.519
OMIT -3 60
ACTA
EQIV $1 2-x, -y, z
EQIV $2 1-x, -y, z
EQIV $3 -x+3/2, y+1/2, -z+1
EQIV $4 x-1/2, -y+1/2, -z+1
EQIV $5 -x+1, -y+1, z
HTAB O2 O2_$2
HTAB O4 O4_$1
HTAB N1 O6_$5
HTAB N1 O7
HTAB N1 O5
HTAB N1 O3_$3
HTAB N1 O4_$3
HTAB O6 O1_$4
L.S. 12
TWIN
FMAP 2
PLAN -7 0 0.00
HTAB
BOND $H
CONF
WGHT    0.030000    0.150000
BASF   0.53541
FVAR       0.22434   0.03509
P1    5    0.593551    0.169954    0.763569    11.00000    0.01823    0.01867 =
         0.02670   -0.00042    0.00031    0.00132
O1    4    0.661263    0.074927    0.711827    11.00000    0.02786    0.02596 =
         0.04211   -0.00372   -0.00406    0.01048
C1    1    0.452823    0.147280    0.875141    11.00000    0.02833    0.03981 =
         0.05212    0.01088    0.01341    0.00159
H1A   2    0.401730    0.100817    0.800200    11.00000    0.07742
H1B   2    0.414581    0.215955    0.902375    11.00000    0.06594
H1C   2    0.467165    0.119685    0.997362    11.00000    0.06928
C2    1    0.679411    0.250819    0.914406    11.00000    0.04505    0.03361 =
         0.02990   -0.00225   -0.01053   -0.00562
H2A   2    0.695675    0.208032    1.021469    11.00000    0.06584
H2B   2    0.636638    0.314694    0.946783    11.00000    0.04842
H2C   2    0.754359    0.268201    0.851218    11.00000    0.06863
C3    1    0.550560    0.240000    0.553327    11.00000    0.01790    0.01978 =
         0.03000   -0.00115   -0.00312    0.00192
H3A   2    0.502665    0.194650    0.481804    11.00000    0.03912
H3B   2    0.507504    0.300802    0.592726    11.00000    0.03788
N1    3    0.652598    0.275295    0.435081    11.00000    0.02712    0.02112 =
         0.02754    0.00074    0.00138    0.00330
H1N   2    0.624455    0.306452    0.341064    11.00000    0.04346
H2N   2    0.694149    0.224272    0.396687    11.00000    0.03980
H3N   2    0.698900    0.321293    0.497021    11.00000    0.03690
REM  Anion
O2    4    0.600384    0.042190    0.269689    11.00000    0.01340    0.02721 =
         0.04386    0.00451   -0.00216   -0.00028
O3    4    0.672621   -0.103182    0.389317    11.00000    0.01836    0.02013 =
         0.05572    0.00485    0.00298   -0.00235
O4    4    0.895780   -0.031919    0.336261    11.00000    0.01260    0.02203 =
         0.07148    0.00469   -0.00093    0.00014
O5    4    0.821866    0.125493    0.303036    11.00000    0.01943    0.01871 =
         0.05557    0.00186    0.00051   -0.00242
H2    2    0.539410    0.014366    0.272379    10.50000   21.00000
H4    2    0.961729   -0.006769    0.327823    10.50000   21.00000
C4    1    0.684333   -0.015534    0.330085    11.00000    0.01307    0.01972 =
         0.03069   -0.00266    0.00171   -0.00160
C5    1    0.810946    0.033108    0.321409    11.00000    0.01289    0.02032 =
         0.03046    0.00044    0.00098   -0.00110
H6    2    0.283437    0.476364    0.220131    11.00000    0.07032
O6    4    0.345523    0.516690    0.193595    11.00000    0.01992    0.02793 =
         0.06609    0.00743    0.00198   -0.00224
O7    4    0.454356    0.372996    0.213136    11.00000    0.02906    0.02371 =
         0.06848    0.00323   -0.00584   -0.00268
C6    1    0.444553    0.464645    0.201135    11.00000    0.02240    0.02366 =
         0.03514    0.00138   -0.00174   -0.00332
HKLF 4 1 1 0 0 0 1 0 0 0 1
REM  lang in P2(1)2(1)2
REM R1 =  0.0194 for    2990 Fo > 4sig(Fo)  and  0.0195 for all    3002 data
REM    192 parameters refined using      0 restraints
END
WGHT      0.0324      0.1073
REM Instructions for potential hydrogen bonds
HTAB C1 O1_$2
EQIV $6 x, y, z+1
HTAB C1 O2_$6
HTAB C2 O3_$3
HTAB C3 O3_$2
HTAB C3 O4_$3
HTAB C3 O5_$4
HTAB N1 O6_$5
HTAB N1 O7
HTAB N1 O5
HTAB N1 O3_$3
HTAB N1 O4_$3
HTAB O6 O1_$4
REM Highest difference peak  0.238,  deepest hole -0.155,  1-sigma level  0.041
Q1    1   0.5000  0.5000  0.2005  10.50000  0.05    0.24
Q2    1   0.7503  0.0084  0.3236  11.00000  0.05    0.22
Q3    1   0.5801  0.2053  0.6414  11.00000  0.05    0.22
Q4    1   0.5187  0.1626  0.8274  11.00000  0.05    0.19
Q5    1   0.6399  0.1223  0.7494  11.00000  0.05    0.17
Q6    1   0.6003  0.2620  0.5002  11.00000  0.05    0.16
Q7    1   0.8208  0.1025  0.3983  11.00000  0.05    0.15
;
data_New_Global_Publ_Block
_journal_date_recd_electronic     2014-01-24
_journal_date_accepted     2014-02-09
_journal_name_full     'Acta Crystallographica, Section E'
_journal_year     2014
_journal_volume     70
_journal_issue      3
_journal_page_first     o312
_journal_page_last     o312
_journal_paper_category     QO
_journal_paper_doi     10.1107/S1600536814002931
_journal_coeditor_code     WM5001
_publ_contact_author_name     'Guido J. Reiss'
_publ_contact_author_address
;
Institut f\"ur Anorganische Chemie und Strukturchemie
Lehrstuhl II: Material- und Strukturforschung
Heinrich-Heine-Universit\"at D\"usseldorf
Universit\"atsstrasse 1
D-40225 D\"usseldorf
Germany
;
_publ_contact_author_email     'reissg@hhu.de'
_publ_contact_author_fax     '049 211 81 14146'
_publ_contact_author_phone     '049 211 81 13164'
_publ_section_title
;
(Dimethylphosphoryl)methanaminium hydrogen oxalate--oxalic acid (2/1)
;
loop_
    _publ_author_name
    _publ_author_address
    'Sebastian Bialek'
;    Institut f\"ur Anorganische Chemie und Strukturchemie
     Lehrstuhl II: Material- und Strukturforschung
     Heinrich-Heine-Universit\"at D\"usseldorf
     Universit\"atsstrasse 1
     D-40225 D\"usseldorf
     Germany
;
    'Rebecca Clemens'
;    Institut f\"ur Anorganische Chemie und Strukturchemie
     Lehrstuhl II: Material- und Strukturforschung
     Heinrich-Heine-Universit\"at D\"usseldorf
     Universit\"atsstrasse 1
     D-40225 D\"usseldorf
     Germany
;
    'Guido J. Reiss'
;    Institut f\"ur Anorganische Chemie und Strukturchemie
     Lehrstuhl II: Material- und Strukturforschung
     Heinrich-Heine-Universit\"at D\"usseldorf
     Universit\"atsstrasse 1
     D-40225 D\"usseldorf
     Germany
;
