# Supplementary material for: (Di­methyl­phosphor­yl)methanaminium hydrogen oxalate–oxalic acid (2/1)
Source: Acta Crystallogr Sect E Struct Rep Online. 2014 Feb 15;70(Pt 3):o312. doi: 10.1107/S1600536814002931 (PMC3998424; doi:10.1107/S1600536814002931)
Supplement: Supplementary file 2 [file e-70-0o312-Isup2.hkl]

#
# h,k,l, Fc-squared, Fo-squared, sigma(Fo-squared), status flag
#
data_I
_shelx_title ' lang in P2(1)2(1)2'
_shelx_refln_list_code          4
_shelx_F_calc_maximum      146.67
_exptl_crystal_F_000       508.00
_reflns_d_resolution_high  0.7108

loop_
 _space_group_symop_operation_xyz
 'x, y, z'
 'x+1/2, -y+1/2, -z'
 '-x+1/2, y+1/2, -z'
 '-x, -y, z'

_cell_length_a    11.1482
_cell_length_b    13.0903
_cell_length_c     7.0432
_cell_angle_alpha  90.000
_cell_angle_beta   90.000
_cell_angle_gamma  90.000

_shelx_F_squared_multiplier     1.000

loop_
 _refln_index_h
 _refln_index_k
 _refln_index_l
 _refln_F_squared_calc
 _refln_F_squared_meas
 _refln_F_squared_sigma
 _refln_observed_status
   2   0   0         12.98         15.81         0.12 o
   4   0   0      10687.68      10483.80        46.77 o
   6   0   0        720.22        763.08         3.19 o
   8   0   0       2621.19       2444.98        10.46 o
  10   0   0         59.29         66.23         0.50 o
  12   0   0        447.14        469.79         2.86 o
  14   0   0        828.83        839.96         5.22 o
   1   1   0         10.19         10.05         0.08 o
   2   1   0       4746.05       4343.81        14.10 o
   3   1   0         79.44         96.38         0.34 o
   4   1   0         47.85         49.84         0.21 o
   5   1   0        256.11        242.53         0.78 o
   6   1   0       1500.17       1579.52         4.49 o
   7   1   0         17.32         20.55         0.13 o
   8   1   0        670.21        639.80         2.00 o
   9   1   0         88.16         88.80         0.40 o
  10   1   0         13.44          9.25         0.15 o
  11   1   0        337.38        328.09         1.36 o
  12   1   0         24.29         24.40         0.26 o
  13   1   0         17.52         17.37         0.24 o
  14   1   0        232.99        235.12         1.32 o
  15   1   0         75.84         76.12         0.61 o
   0   2   0       2193.91       2427.37        39.49 o
   1   2   0       1651.61       1751.87         6.01 o
   2   2   0        702.70        727.31         2.16 o
   3   2   0       1775.27       1786.51         5.37 o
   4   2   0       1077.56       1200.25         3.60 o
   5   2   0        271.23        262.98         0.83 o
   6   2   0        213.80        219.45         0.72 o
   7   2   0         39.28         38.38         0.20 o
   8   2   0         11.46          9.41         0.14 o
   9   2   0        445.80        418.38         1.49 o
  10   2   0         39.46         34.44         0.25 o
  11   2   0          8.52          8.29         0.15 o
  12   2   0          4.04          5.48         0.13 o
  13   2   0        152.03        145.57         0.82 o
  14   2   0         69.45         71.51         0.56 o
  15   2   0          4.06          4.37         0.19 o
   1   3   0       3520.47       3427.50        13.30 o
   2   3   0       2761.64       2700.01         8.75 o
   3   3   0          2.31          2.89         0.05 o
   4   3   0        534.32        512.37         1.48 o
   5   3   0       1685.28       1712.05         4.75 o
   6   3   0       2959.11       3149.83         8.81 o
   7   3   0        288.02        254.56         0.82 o
   8   3   0        832.79        821.32         2.52 o
   9   3   0        104.45        106.87         0.47 o
  10   3   0        238.97        263.59         1.04 o
  11   3   0        117.58        116.46         0.59 o
  12   3   0          3.34          3.06         0.11 o
  13   3   0         17.86         16.38         0.24 o
  14   3   0        144.53        150.78         0.93 o
  15   3   0         55.58         56.84         0.53 o
   0   4   0       1156.71       1020.26        12.57 o
   1   4   0         24.98         24.19         0.15 o
   2   4   0        534.76        506.24         1.67 o
   3   4   0        292.57        305.83         0.96 o
   4   4   0        509.59        550.64         1.65 o
   5   4   0         27.29         27.45         0.14 o
   6   4   0         14.80         13.92         0.11 o
   7   4   0        688.00        667.64         1.96 o
   8   4   0         90.55        109.83         0.44 o
   9   4   0        335.40        322.30         1.20 o
  10   4   0          0.17          0.55         0.07 o
  11   4   0         51.11         52.14         0.34 o
  12   4   0         24.22         20.51         0.23 o
  13   4   0        219.33        223.78         1.17 o
  14   4   0         13.11         12.39         0.25 o
  15   4   0         21.53         22.03         0.34 o
   1   5   0         26.23         25.46         0.21 o
   2   5   0       3977.97       4523.33        16.95 o
   3   5   0       2124.45       2257.53         6.99 o
   4   5   0        109.27        116.49         0.40 o
   5   5   0        249.84        274.45         0.89 o
   6   5   0          4.34          0.63         0.08 o
   7   5   0        962.73        986.07         2.99 o
   8   5   0       1147.06       1076.12         3.42 o
   9   5   0        242.39        219.05         0.86 o
  10   5   0         15.87         21.28         0.20 o
  11   5   0         88.46         85.11         0.50 o
  12   5   0         43.92         46.05         0.36 o
  13   5   0         85.41         83.87         0.56 o
  14   5   0          0.97          1.19         0.15 o
  15   5   0          0.58          0.19         0.15 o
   0   6   0        608.77        582.37         3.56 o
   1   6   0        111.47        119.84         0.60 o
   2   6   0        730.54        784.96         3.06 o
   3   6   0         14.03         18.43         0.13 o
   4   6   0        225.84        189.44         0.62 o
   5   6   0        348.42        387.05         1.21 o
   6   6   0       1495.67       1504.87         4.66 o
   7   6   0         39.37         43.82         0.23 o
   8   6   0         26.92         40.14         0.25 o
   9   6   0         86.85         85.94         0.43 o
  10   6   0        640.23        630.76         2.55 o
  11   6   0          6.07          5.65         0.13 o
  12   6   0         22.87         28.61         0.27 o
  13   6   0          4.74          5.57         0.16 o
  14   6   0         22.46         22.34         0.32 o
   1   7   0        233.10        273.27         1.21 o
   2   7   0       3419.05       3467.01        12.45 o
   3   7   0        316.45        343.67         1.16 o
   4   7   0        533.57        573.34         1.81 o
   5   7   0        184.58        161.37         0.53 o
   6   7   0       1231.85       1183.41         3.64 o
   7   7   0         69.39         70.73         0.33 o
   8   7   0        773.60        763.57         2.65 o
   9   7   0        142.95        136.00         0.64 o
  10   7   0         15.16         16.03         0.20 o
  11   7   0         14.50         12.74         0.18 o
  12   7   0        322.67        311.21         1.47 o
  13   7   0          0.11          0.21         0.11 o
  14   7   0        541.08        572.66         3.23 o
   0   8   0        802.56        938.79         5.50 o
   1   8   0        352.71        347.38         1.56 o
   2   8   0        118.21        129.58         0.60 o
   3   8   0        338.92        306.06         1.05 o
   4   8   0        279.52        282.41         0.96 o
   5   8   0          6.14          8.47         0.09 o
   6   8   0       1113.51       1104.76         3.67 o
   7   8   0        105.33        110.41         0.49 o
   8   8   0        578.62        534.44         2.03 o
   9   8   0        299.91        294.53         1.24 o
  10   8   0        417.39        410.59         1.86 o
  11   8   0          0.02          0.45         0.09 o
  12   8   0         45.13         43.29         0.38 o
  13   8   0         88.58         89.46         0.66 o
  14   8   0         19.32         21.60         0.42 o
   1   9   0       1284.10       1358.58         5.50 o
   2   9   0          4.38          4.26         0.09 o
   3   9   0        167.30        152.92         0.61 o
   4   9   0         32.23         36.26         0.20 o
   5   9   0        936.43        895.48         3.15 o
   6   9   0        659.32        650.20         2.44 o
   7   9   0          0.08          0.35         0.07 o
   8   9   0         83.05         78.97         0.42 o
   9   9   0         53.68         51.25         0.32 o
  10   9   0         63.15         59.57         0.42 o
  11   9   0         69.95         71.75         0.52 o
  12   9   0          2.79          2.94         0.14 o
  13   9   0         89.84        100.03         0.73 o
   0  10   0        525.65        423.54         2.73 o
   1  10   0        524.49        475.71         2.06 o
   2  10   0        447.12        438.79         1.68 o
   3  10   0        420.77        422.61         1.64 o
   4  10   0         20.07         19.05         0.15 o
   5  10   0        654.32        631.65         2.44 o
   6  10   0        598.61        576.56         2.26 o
   7  10   0        567.98        554.96         2.30 o
   8  10   0          8.72         10.81         0.16 o
   9  10   0         35.53         35.28         0.27 o
  10  10   0         31.97         32.57         0.27 o
  11  10   0         10.55         10.15         0.24 o
  12  10   0         39.83         41.96         0.39 o
  13  10   0        227.99        238.55         1.43 o
   1  11   0        651.85        617.95         3.26 o
   2  11   0        989.23        961.30         4.60 o
   3  11   0        528.87        507.52         2.07 o
   4  11   0         41.95         41.07         0.26 o
   5  11   0          7.42          5.88         0.11 o
   6  11   0        290.70        289.30         1.33 o
   7  11   0         13.24         14.58         0.17 o
   8  11   0          0.21          0.85         0.11 o
   9  11   0         59.00         54.33         0.39 o
  10  11   0        369.48        363.98         1.83 o
  11  11   0        215.69        217.75         1.40 o
  12  11   0         69.79         75.72         0.75 o
   0  12   0          1.50          3.21         0.27 o
   1  12   0        142.63        136.37         0.92 o
   2  12   0          0.14          0.47         0.11 o
   3  12   0          4.09          5.25         0.09 o
   4  12   0         80.01         72.41         0.41 o
   5  12   0        129.84        135.28         0.70 o
   6  12   0         41.01         42.67         0.30 o
   7  12   0         68.13         70.24         0.45 o
   8  12   0          4.18          5.74         0.14 o
   9  12   0          0.12          0.43         0.10 o
  10  12   0          8.69          9.99         0.21 o
  11  12   0          4.34          4.61         0.18 o
   1  13   0        358.11        342.18         2.03 o
   2  13   0        467.60        449.77         2.33 o
   3  13   0          0.16          0.44         0.10 o
   4  13   0        450.16        463.86         2.19 o
   5  13   0          8.18          8.98         0.12 o
   6  13   0          2.52          2.56         0.08 o
   7  13   0        126.82        134.16         0.78 o
   8  13   0         89.59         94.04         0.60 o
   9  13   0         81.39         82.49         0.60 o
  10  13   0          0.86          1.39         0.12 o
  11  13   0          1.74          1.46         0.15 o
   0  14   0        774.32        748.66        18.12 o
   1  14   0        139.28        132.31         0.97 o
   2  14   0         26.98         26.92         0.24 o
   3  14   0         28.56         26.47         0.28 o
   4  14   0        151.42        150.24         0.95 o
   5  14   0        161.40        165.88         0.84 o
   6  14   0        230.62        239.10         1.30 o
   7  14   0        236.51        241.13         1.35 o
   8  14   0         40.25         46.78         0.41 o
   9  14   0         42.03         39.92         0.40 o
  10  14   0        255.88        268.04         1.67 o
   1  15   0        147.52        145.54         1.32 o
   2  15   0          0.14          0.05         0.07 o
   3  15   0          3.24          3.93         0.13 o
   4  15   0        105.32        100.86         0.73 o
   5  15   0         73.59         73.82         0.46 o
   6  15   0          3.42          6.71         0.29 o
   7  15   0         72.95         72.17         0.54 o
   8  15   0        142.96        145.03         0.97 o
   9  15   0          3.65          4.06         0.15 o
   0  16   0         58.72         57.32         1.01 o
   1  16   0         79.14         78.52         0.71 o
   2  16   0          0.16          0.34         0.12 o
   3  16   0        320.34        325.18         2.32 o
   4  16   0         54.93         51.75         0.50 o
   5  16   0         81.52         82.41         0.62 o
   6  16   0         26.72         30.73         0.29 o
   7  16   0         74.01         73.02         0.56 o
   1  17   0        102.63        107.70         0.95 o
   2  17   0         42.03         46.61         0.53 o
   3  17   0          0.64          1.83         0.13 o
   4  17   0         82.83         84.77         0.73 o
   5  17   0        116.84        110.68         0.88 o
   6  17   0         10.42          8.61         0.19 o
   0  18   0          0.73          0.60         0.26 o
   1  18   0         10.98         11.51         0.38 o
   2  18   0          3.82          3.90         0.21 o
   3  18   0         33.81         37.08         0.44 o
   0   0   1       3539.96       3371.87        16.98 o
   1   0   1        401.11        403.72         1.26 o
   2   0   1        705.18        751.99         2.31 o
   3   0   1        644.58        755.24         2.63 o
   4   0   1        554.18        560.88         1.74 o
   5   0   1        437.38        433.94         1.35 o
   6   0   1        514.60        505.15         1.56 o
   7   0   1        271.15        270.41         0.87 o
   8   0   1         51.08         47.48         0.27 o
   9   0   1        339.97        341.55         1.21 o
  10   0   1         16.77         17.53         0.20 o
  11   0   1        789.70        769.25         3.04 o
  12   0   1         31.92         33.53         0.30 o
  13   0   1          5.85          5.98         0.16 o
  14   0   1         40.96         41.13         0.41 o
  15   0   1         59.02         59.19         0.57 o
 -15   1   1         13.39         13.19         0.28 o
 -14   1   1        267.73        272.26         1.44 o
 -13   1   1        135.19        131.07         0.74 o
 -12   1   1        111.41        114.11         0.64 o
 -11   1   1          1.09          1.13         0.09 o
 -10   1   1       1210.48       1167.91         4.10 o
  -9   1   1        340.94        325.63         1.22 o
  -8   1   1         85.20         79.58         0.35 o
  -7   1   1        189.79        180.14         0.64 o
  -6   1   1         50.66         45.59         0.21 o
  -5   1   1        553.12        560.53         1.71 o
  -4   1   1       1608.83       1758.44         5.49 o
  -3   1   1       2126.39       2179.39         6.40 o
  -2   1   1       2584.42       2562.10         8.60 o
  -1   1   1        799.08        826.23         2.97 o
   0   1   1         52.95         44.21         0.29 o
   1   1   1        798.97        821.97         3.33 o
   2   1   1       2583.78       2557.45         8.14 o
   3   1   1       2127.72       2169.24         6.58 o
   4   1   1       1609.93       1747.92         5.56 o
   5   1   1        553.00        559.06         1.79 o
   6   1   1         50.83         45.82         0.24 o
   7   1   1        190.17        181.40         0.64 o
   8   1   1         85.22         79.71         0.34 o
   9   1   1        340.30        327.22         1.15 o
  10   1   1       1210.16       1166.04         4.22 o
  11   1   1          1.09          1.12         0.09 o
  12   1   1        111.64        115.05         0.63 o
  13   1   1        135.01        131.06         0.73 o
  14   1   1        267.66        270.33         1.50 o
  15   1   1         13.41         13.68         0.29 o
 -15   2   1         36.04         35.27         0.41 o
 -14   2   1        341.71        345.02         1.81 o
 -13   2   1         18.53         17.93         0.25 o
 -12   2   1        193.56        199.51         0.93 o
 -11   2   1         64.54         65.12         0.39 o
 -10   2   1       1088.31       1054.25         3.69 o
  -9   2   1         32.74         28.53         0.20 o
  -8   2   1         40.12         33.00         0.19 o
  -7   2   1        213.34        198.77         0.69 o
  -6   2   1        276.40        266.78         0.86 o
  -5   2   1        338.26        352.56         1.10 o
  -4   2   1       5095.66       5425.26        16.20 o
  -3   2   1         15.14         17.59         0.17 o
  -2   2   1       3440.80       3512.85        11.38 o
  -1   2   1       3323.22       3266.13        11.06 o
   0   2   1        109.03        139.34         0.49 o
   1   2   1       3323.06       3241.65        10.70 o
   2   2   1       3443.07       3505.22        11.08 o
   3   2   1         15.09         17.11         0.21 o
   4   2   1       5096.21       5425.44        17.15 o
   5   2   1        337.78        351.43         1.12 o
   6   2   1        276.42        265.89         0.88 o
   7   2   1        213.35        198.66         0.69 o
   8   2   1         39.82         32.62         0.21 o
   9   2   1         32.82         28.86         0.20 o
  10   2   1       1088.76       1057.07         3.74 o
  11   2   1         64.58         64.49         0.38 o
  12   2   1        193.44        198.12         0.93 o
  13   2   1         18.52         17.48         0.27 o
  14   2   1        342.09        345.55         1.80 o
  15   2   1         36.06         35.28         0.42 o
 -15   3   1          1.04          1.02         0.15 o
 -14   3   1        253.08        244.93         1.37 o
 -13   3   1         19.55         20.31         0.30 o
 -12   3   1         23.96         25.12         0.25 o
 -11   3   1         71.52         70.73         0.40 o
 -10   3   1       1358.05       1317.71         4.55 o
  -9   3   1        197.02        191.75         0.75 o
  -8   3   1        170.18        164.32         0.63 o
  -7   3   1        143.58        152.55         0.54 o
  -6   3   1       3202.25       3259.96         9.00 o
  -5   3   1         49.04         55.49         0.22 o
  -4   3   1       1129.47       1177.94         3.31 o
  -3   3   1        243.66        233.84         0.70 o
  -2   3   1       2710.20       2849.50         8.98 o
  -1   3   1        337.50        327.76         1.09 o
   0   3   1       6646.19       6208.33        25.28 o
   1   3   1        337.56        328.01         1.26 o
   2   3   1       2709.41       2846.85         8.66 o
   3   3   1        243.58        233.32         0.76 o
   4   3   1       1128.36       1171.69         3.42 o
   5   3   1         49.07         56.02         0.22 o
   6   3   1       3202.63       3258.27         9.44 o
   7   3   1        143.54        151.88         0.55 o
   8   3   1        170.16        165.58         0.63 o
   9   3   1        197.09        192.49         0.75 o
  10   3   1       1358.41       1321.56         4.65 o
  11   3   1         71.47         70.17         0.41 o
  12   3   1         24.10         26.06         0.26 o
  13   3   1         19.55         20.19         0.27 o
  14   3   1        253.06        246.87         1.39 o
  15   3   1          1.04          1.08         0.16 o
 -15   4   1         43.77         46.84         0.45 o
 -14   4   1         93.63         93.68         0.67 o
 -13   4   1         66.76         64.78         0.45 o
 -12   4   1        280.60        268.28         1.29 o
 -11   4   1        121.95        121.82         0.64 o
 -10   4   1         18.82         22.42         0.20 o
  -9   4   1         25.04         22.14         0.17 o
  -8   4   1       2275.77       2246.49         6.71 o
  -7   4   1         18.17         22.14         0.13 o
  -6   4   1        879.59        904.94         2.49 o
  -5   4   1        193.19        190.34         0.59 o
  -4   4   1       5241.81       5529.10        16.13 o
  -3   4   1       1790.46       1848.00         5.43 o
  -2   4   1       2429.65       2539.82         8.17 o
  -1   4   1        661.15        646.18         2.16 o
   0   4   1        362.04        334.16         1.22 o
   1   4   1        661.19        645.28         2.17 o
   2   4   1       2432.51       2560.80         8.14 o
   3   4   1       1790.87       1840.72         5.60 o
   4   4   1       5242.23       5516.89        17.59 o
   5   4   1        193.64        190.72         0.60 o
   6   4   1        879.97        904.77         2.59 o
   7   4   1         18.22         22.33         0.14 o
   8   4   1       2275.71       2229.73         6.87 o
   9   4   1         25.04         22.04         0.17 o
  10   4   1         18.87         22.42         0.21 o
  11   4   1        121.89        121.99         0.62 o
  12   4   1        280.18        266.83         1.31 o
  13   4   1         66.74         65.12         0.49 o
  14   4   1         93.60         94.38         0.69 o
  15   4   1         43.70         46.37         0.48 o
 -15   5   1        120.05        125.33         0.88 o
 -14   5   1         14.83         13.88         0.25 o
 -13   5   1        134.39        138.84         0.79 o
 -12   5   1        144.36        140.09         0.74 o
 -11   5   1         69.89         68.26         0.42 o
 -10   5   1          0.69          1.20         0.08 o
  -9   5   1        164.69        164.26         0.67 o
  -8   5   1          7.81          9.74         0.11 o
  -7   5   1        850.47        838.97         2.53 o
  -6   5   1        129.00        125.80         0.51 o
  -5   5   1         38.37         39.68         0.17 o
  -4   5   1        576.16        638.32         1.90 o
  -3   5   1       1219.10       1206.07         3.73 o
  -2   5   1        355.28        359.59         1.25 o
  -1   5   1        126.31        128.86         0.52 o
   0   5   1        236.98        234.93         1.35 o
   1   5   1        125.87        128.66         0.64 o
   2   5   1        354.93        361.60         1.29 o
   3   5   1       1220.44       1208.40         3.90 o
   4   5   1        576.56        639.17         1.91 o
   5   5   1         38.35         40.02         0.18 o
   6   5   1        128.55        124.15         0.45 o
   7   5   1        850.73        841.92         2.57 o
   8   5   1          7.80          9.93         0.11 o
   9   5   1        164.63        164.04         0.71 o
  10   5   1          0.66          1.23         0.10 o
  11   5   1         69.89         68.18         0.42 o
  12   5   1        144.51        141.22         0.80 o
  13   5   1        134.33        138.28         0.82 o
  14   5   1         14.87         14.10         0.26 o
  15   5   1        120.10        125.74         0.90 o
 -14   6   1         17.52         17.25         0.26 o
 -13   6   1          1.29          1.08         0.11 o
 -12   6   1         92.52         88.85         0.55 o
 -11   6   1        269.53        261.32         1.17 o
 -10   6   1        201.90        182.01         0.83 o
  -9   6   1        499.45        473.98         1.73 o
  -8   6   1        379.10        383.81         1.35 o
  -7   6   1        471.83        480.76         1.61 o
  -6   6   1        212.30        218.52         0.73 o
  -5   6   1       1400.95       1398.04         4.18 o
  -4   6   1         82.46         81.46         0.33 o
  -3   6   1        280.64        302.54         1.01 o
  -2   6   1        215.86        233.13         0.79 o
  -1   6   1        291.63        285.56         1.17 o
   0   6   1        616.79        660.47         2.74 o
   1   6   1        292.01        288.32         1.51 o
   2   6   1        215.93        232.81         1.18 o
   3   6   1        280.51        301.17         1.19 o
   4   6   1         82.36         81.71         0.31 o
   5   6   1       1401.10       1404.23         4.29 o
   6   6   1        212.32        219.10         0.73 o
   7   6   1        471.98        480.12         1.63 o
   8   6   1        379.14        383.18         1.40 o
   9   6   1        499.52        473.72         1.80 o
  10   6   1        201.88        182.32         0.87 o
  11   6   1        269.56        261.10         1.19 o
  12   6   1         92.57         89.60         0.56 o
  13   6   1          1.29          1.09         0.12 o
  14   6   1         17.52         17.71         0.29 o
 -14   7   1         16.85         13.70         0.30 o
 -13   7   1         76.73         78.04         0.55 o
 -12   7   1         43.14         41.74         0.33 o
 -11   7   1         18.65         17.83         0.20 o
 -10   7   1         11.53         12.08         0.21 o
  -9   7   1        227.76        233.06         0.93 o
  -8   7   1         34.25         32.17         0.20 o
  -7   7   1        799.40        767.20         2.62 o
  -6   7   1        656.69        584.23         1.85 o
  -5   7   1         94.29        101.00         0.39 o
  -4   7   1         95.56        103.27         0.38 o
  -3   7   1        695.36        683.50         2.19 o
  -2   7   1        933.93        983.32         4.10 o
  -1   7   1         20.58         21.68         0.18 o
   0   7   1         25.29         19.61         0.16 o
   1   7   1         20.77         21.14         0.16 o
   2   7   1        933.72        990.81         3.30 o
   3   7   1        696.12        691.71         2.46 o
   4   7   1         95.35        101.73         0.40 o
   5   7   1         94.30        101.75         0.39 o
   6   7   1        656.53        581.28         1.90 o
   7   7   1        799.77        769.32         2.61 o
   8   7   1         34.28         32.25         0.21 o
   9   7   1        227.83        233.26         1.02 o
  10   7   1         11.60         12.10         0.18 o
  11   7   1         18.64         18.12         0.23 o
  12   7   1         43.06         41.12         0.37 o
  13   7   1         76.55         76.87         0.60 o
  14   7   1         16.86         14.94         0.29 o
 -14   8   1         16.28         16.25         0.30 o
 -13   8   1         27.76         27.55         0.34 o
 -12   8   1         43.20         46.44         0.39 o
 -11   8   1         42.77         44.48         0.35 o
 -10   8   1         46.70         46.88         0.35 o
  -9   8   1         16.67         16.13         0.17 o
  -8   8   1        168.77        155.24         0.67 o
  -7   8   1        138.23        132.57         0.58 o
  -6   8   1          2.60          2.12         0.07 o
  -5   8   1        298.22        294.49         0.99 o
  -4   8   1         92.94         92.17         0.35 o
  -3   8   1        122.84        125.80         0.48 o
  -2   8   1         39.18         52.30         0.30 o
  -1   8   1        683.25        731.09         2.90 o
   0   8   1          9.64         14.12         0.12 o
   1   8   1        683.78        729.52         2.91 o
   2   8   1         39.24         52.01         0.24 o
   3   8   1        122.86        125.86         0.51 o
   4   8   1         93.05         91.80         0.41 o
   5   8   1        298.88        296.17         1.07 o
   6   8   1          2.59          2.36         0.09 o
   7   8   1        137.95        131.68         0.57 o
   8   8   1        168.54        155.62         0.70 o
   9   8   1         16.75         16.18         0.17 o
  10   8   1         46.65         47.08         0.36 o
  11   8   1         42.61         43.59         0.38 o
  12   8   1         43.22         47.15         0.43 o
  13   8   1         27.78         28.00         0.37 o
  14   8   1         16.34         16.60         0.35 o
 -13   9   1         91.75         92.99         0.68 o
 -12   9   1        181.82        189.16         1.12 o
 -11   9   1         32.31         34.25         0.33 o
 -10   9   1        178.88        167.28         0.90 o
  -9   9   1         24.68         22.23         0.21 o
  -8   9   1         99.71         93.49         0.49 o
  -7   9   1         59.38         60.00         0.35 o
  -6   9   1         30.82         31.66         0.21 o
  -5   9   1        631.43        604.01         2.09 o
  -4   9   1        748.25        719.27         2.54 o
  -3   9   1         29.73         29.26         0.16 o
  -2   9   1         25.79         30.44         0.20 o
  -1   9   1        423.97        439.97         1.87 o
   0   9   1        656.87        655.45         3.03 o
   1   9   1        423.94        441.13         1.80 o
   2   9   1         25.89         30.23         0.19 o
   3   9   1         29.73         29.37         0.17 o
   4   9   1        746.96        717.98         2.73 o
   5   9   1        631.27        603.49         2.14 o
   6   9   1         30.75         31.41         0.20 o
   7   9   1         59.45         60.11         0.33 o
   8   9   1         99.69         93.01         0.50 o
   9   9   1         24.72         22.48         0.21 o
  10   9   1        179.19        167.31         0.92 o
  11   9   1         32.34         33.75         0.35 o
  12   9   1        181.62        188.52         1.11 o
  13   9   1         91.69         94.23         0.69 o
 -13  10   1          0.73          1.02         0.12 o
 -12  10   1         28.51         25.91         0.32 o
 -11  10   1         39.26         39.95         0.36 o
 -10  10   1         13.59         14.01         0.20 o
  -9  10   1         52.60         51.03         0.37 o
  -8  10   1        558.75        566.90         2.31 o
  -7  10   1          1.75          1.57         0.07 o
  -6  10   1        203.27        196.62         0.88 o
  -5  10   1         73.95         80.28         0.41 o
  -4  10   1       2289.85       2301.36         8.69 o
  -3  10   1        294.89        280.93         1.08 o
  -2  10   1        593.55        595.36         2.72 o
  -1  10   1        157.36        165.60         0.80 o
   0  10   1         81.53         84.00         0.48 o
   1  10   1        157.25        166.71         0.73 o
   2  10   1        593.15        597.54         2.84 o
   3  10   1        294.98        280.33         1.17 o
   4  10   1       2289.96       2296.56         9.13 o
   5  10   1         73.83         80.74         0.40 o
   6  10   1        203.02        195.40         0.88 o
   7  10   1          1.73          1.53         0.07 o
   8  10   1        559.09        563.86         2.36 o
   9  10   1         52.55         51.41         0.36 o
  10  10   1         13.58         13.94         0.22 o
  11  10   1         39.27         40.92         0.38 o
  12  10   1         28.65         26.43         0.32 o
  13  10   1          0.73          1.00         0.15 o
 -12  11   1        121.39        124.06         0.94 o
 -11  11   1         36.84         38.29         0.39 o
 -10  11   1        528.94        549.31         2.86 o
  -9  11   1         70.44         66.67         0.47 o
  -8  11   1         98.36         95.49         0.58 o
  -7  11   1         72.29         71.34         0.44 o
  -6  11   1        187.87        181.99         0.96 o
  -5  11   1        249.59        246.40         1.16 o
  -4  11   1        600.30        591.59         2.44 o
  -3  11   1        363.33        346.52         1.57 o
  -2  11   1         71.48         63.27         0.42 o
  -1  11   1        361.61        350.96         1.69 o
   0  11   1        424.84        417.13         2.26 o
   1  11   1        361.80        352.62         1.56 o
   2  11   1         71.55         63.05         0.37 o
   3  11   1        362.46        349.09         1.57 o
   4  11   1        600.42        593.77         2.45 o
   5  11   1        249.70        247.97         1.11 o
   6  11   1        187.57        182.86         0.86 o
   7  11   1         72.06         70.53         0.43 o
   8  11   1         98.34         95.14         0.58 o
   9  11   1         70.56         67.01         0.46 o
  10  11   1        528.79        545.70         2.63 o
  11  11   1         36.84         38.69         0.40 o
  12  11   1        121.39        123.07         0.89 o
 -11  12   1          6.40          5.28         0.18 o
 -10  12   1         87.60         88.01         0.66 o
  -9  12   1         23.56         22.56         0.27 o
  -8  12   1          5.96          5.44         0.13 o
  -7  12   1        163.49        166.52         0.97 o
  -6  12   1         34.47         34.25         0.28 o
  -5  12   1        603.70        605.52         2.70 o
  -4  12   1        120.58        119.79         0.59 o
  -3  12   1         86.69         93.08         0.51 o
  -2  12   1        132.54        123.94         0.72 o
  -1  12   1        743.69        706.79         4.00 o
   0  12   1         42.27         43.06         0.32 o
   1  12   1        743.94        712.83         3.21 o
   2  12   1        132.41        124.78         0.63 o
   3  12   1         86.63         93.62         0.53 o
   4  12   1        120.47        120.08         0.64 o
   5  12   1        603.31        609.20         2.64 o
   6  12   1         34.48         34.49         0.24 o
   7  12   1        163.32        167.82         0.87 o
   8  12   1          5.94          5.17         0.13 o
   9  12   1         23.45         22.34         0.29 o
  10  12   1         87.60         87.92         0.69 o
  11  12   1          6.45          5.11         0.20 o
 -10  13   1         99.70        105.38         0.75 o
  -9  13   1        367.90        379.27         2.14 o
  -8  13   1         25.23         26.33         0.32 o
  -7  13   1         78.02         77.27         0.52 o
  -6  13   1         12.65         12.90         0.18 o
  -5  13   1          0.08          0.41         0.07 o
  -4  13   1        386.32        378.31         1.84 o
  -3  13   1        257.25        260.44         1.20 o
  -2  13   1        138.36        130.95         0.78 o
  -1  13   1        351.28        340.91         2.11 o
   0  13   1        693.43        675.36         3.85 o
   1  13   1        351.27        340.53         1.82 o
   2  13   1        138.45        130.57         0.67 o
   3  13   1        257.29        261.78         1.30 o
   4  13   1        386.54        377.59         1.85 o
   5  13   1          0.08          0.36         0.06 o
   6  13   1         12.64         13.00         0.15 o
   7  13   1         77.90         76.79         0.49 o
   8  13   1         25.21         26.03         0.26 o
   9  13   1        367.96        377.38         2.29 o
  10  13   1         99.65        105.11         0.82 o
 -10  14   1         20.10         19.68         0.32 o
  -9  14   1        105.72        114.80         0.80 o
  -8  14   1         12.21         13.31         0.24 o
  -7  14   1         32.41         32.64         0.32 o
  -6  14   1          4.20          3.95         0.14 o
  -5  14   1        133.36        128.31         0.73 o
  -4  14   1         57.16         56.27         0.38 o
  -3  14   1         16.16         15.51         0.16 o
  -2  14   1        398.89        382.42         2.07 o
  -1  14   1         60.65         60.02         0.47 o
   0  14   1         20.12         20.62         0.25 o
   1  14   1         60.48         61.70         0.46 o
   2  14   1        399.03        383.16         2.05 o
   3  14   1         16.14         15.68         0.18 o
   4  14   1         57.18         55.88         0.41 o
   5  14   1        133.01        128.67         0.76 o
   6  14   1          4.23          3.82         0.11 o
   7  14   1         32.39         32.73         0.30 o
   8  14   1         12.29         13.34         0.22 o
   9  14   1        105.76        114.99         0.82 o
  10  14   1         20.08         19.40         0.31 o
  -8  15   1          7.11          6.19         0.18 o
  -7  15   1          4.81          4.27         0.14 o
  -6  15   1        119.51        121.24         0.82 o
  -5  15   1         38.69         34.49         0.31 o
  -4  15   1         29.46         27.97         0.26 o
  -3  15   1         58.87         55.88         0.43 o
  -2  15   1         45.94         43.48         0.39 o
  -1  15   1          0.04          0.47         0.14 o
   0  15   1         14.73         13.61         0.23 o
   1  15   1          0.04          0.27         0.11 o
   2  15   1         45.99         44.39         0.40 o
   3  15   1         58.82         56.51         0.43 o
   4  15   1         29.61         27.99         0.28 o
   5  15   1         38.71         34.93         0.33 o
   6  15   1        119.56        121.00         0.74 o
   7  15   1          4.78          4.22         0.13 o
   8  15   1          7.10          6.60         0.19 o
  -7  16   1         19.29         22.32         0.29 o
  -6  16   1         20.01         19.55         0.27 o
  -5  16   1         48.53         46.27         0.40 o
  -4  16   1        177.52        185.41         1.30 o
  -3  16   1         36.63         36.30         0.39 o
  -2  16   1         43.53         43.40         0.37 o
  -1  16   1         13.67         14.98         0.25 o
   0  16   1         31.22         30.43         0.34 o
   1  16   1         13.69         14.81         0.30 o
   2  16   1         43.76         42.81         0.38 o
   3  16   1         36.60         36.41         0.40 o
   4  16   1        177.69        185.11         1.34 o
   5  16   1         48.59         47.63         0.45 o
   6  16   1         20.09         19.59         0.26 o
   7  16   1         19.29         22.43         0.26 o
  -5  17   1          0.27          0.12         0.09 o
  -4  17   1         76.27         78.95         0.71 o
  -3  17   1         30.40         28.63         0.35 o
  -2  17   1         22.43         20.48         0.29 o
  -1  17   1         12.18         12.87         0.28 o
   0  17   1        126.15        130.32         1.13 o
   1  17   1         12.24         12.51         0.22 o
   2  17   1         22.48         20.28         0.32 o
   3  17   1         30.47         29.09         0.41 o
   4  17   1         76.37         78.11         0.74 o
   5  17   1          0.26          0.01         0.10 o
  -2  18   1        181.70        189.27         1.59 o
  -1  18   1         25.25         25.33         0.40 o
   0  18   1          2.50          2.92         0.15 o
   1  18   1         25.19         25.33         0.36 o
   2  18   1        181.71        190.18         1.73 o
   0   0   2      21511.80      18935.20        96.78 o
   1   0   2         78.00         97.85         0.61 o
   2   0   2        165.97        152.65         0.55 o
   3   0   2        311.93        296.70         0.94 o
   4   0   2       3314.61       3468.97        10.40 o
   5   0   2         48.52         61.19         0.26 o
   6   0   2        596.51        582.85         1.81 o
   7   0   2          1.65          2.97         0.07 o
   8   0   2        179.75        153.53         0.58 o
   9   0   2          2.84          3.48         0.10 o
  10   0   2        537.60        535.30         2.01 o
  11   0   2         54.60         55.04         0.37 o
  12   0   2        259.56        264.56         1.18 o
  13   0   2          7.89          8.42         0.18 o
  14   0   2        217.24        215.83         1.23 o
  15   0   2          1.92          1.99         0.18 o
 -15   1   2         61.15         60.33         0.54 o
 -14   1   2        422.32        430.66         2.14 o
 -13   1   2         35.31         37.86         0.34 o
 -12   1   2        180.18        178.98         0.88 o
 -11   1   2        221.91        217.31         0.95 o
 -10   1   2         54.75         51.61         0.31 o
  -9   1   2        382.57        376.63         1.41 o
  -8   1   2       1597.31       1538.51         4.76 o
  -7   1   2         11.62          9.87         0.11 o
  -6   1   2       1101.33       1109.87         3.31 o
  -5   1   2       1213.57       1247.90         3.64 o
  -4   1   2       1012.01        970.41         2.86 o
  -3   1   2        176.75        196.61         0.63 o
  -2   1   2         27.89         27.74         0.19 o
  -1   1   2        459.67        441.75         1.50 o
   0   1   2      13703.53      12908.54        45.26 o
   1   1   2        460.47        441.26         1.47 o
   2   1   2         27.57         27.03         0.21 o
   3   1   2        176.97        197.22         0.64 o
   4   1   2       1011.06        963.75         2.93 o
   5   1   2       1214.34       1248.39         3.79 o
   6   1   2       1100.86       1111.54         3.32 o
   7   1   2         11.65         10.07         0.13 o
   8   1   2       1598.71       1539.71         4.75 o
   9   1   2        382.64        379.53         1.33 o
  10   1   2         54.60         51.36         0.31 o
  11   1   2        221.91        217.90         0.96 o
  12   1   2        180.22        178.88         0.87 o
  13   1   2         35.30         36.99         0.36 o
  14   1   2        421.81        430.05         2.18 o
  15   1   2         61.11         61.19         0.57 o
 -15   2   2          8.08          7.90         0.23 o
 -14   2   2         29.19         32.31         0.36 o
 -13   2   2        252.23        249.07         1.22 o
 -12   2   2          6.08          5.62         0.17 o
 -11   2   2          3.85          4.09         0.12 o
 -10   2   2        317.42        322.97         1.26 o
  -9   2   2        301.29        293.38         1.11 o
  -8   2   2        852.01        805.14         2.58 o
  -7   2   2         91.57        106.29         0.42 o
  -6   2   2       1439.41       1485.02         4.30 o
  -5   2   2         49.83         49.67         0.20 o
  -4   2   2       1114.96       1149.00         3.23 o
  -3   2   2       3905.89       3927.47        11.34 o
  -2   2   2       2084.70       2231.03         6.72 o
  -1   2   2       6071.80       6009.07        19.08 o
   0   2   2      11254.43      10514.46        39.73 o
   1   2   2       6070.50       5959.34        19.22 o
   2   2   2       2085.68       2225.41         7.04 o
   3   2   2       3908.80       3921.79        11.83 o
   4   2   2       1115.96       1146.43         3.31 o
   5   2   2         49.91         49.90         0.22 o
   6   2   2       1438.51       1483.73         4.47 o
   7   2   2         91.98        107.77         0.43 o
   8   2   2        851.76        807.68         2.66 o
   9   2   2        301.11        294.31         1.09 o
  10   2   2        317.02        323.94         1.27 o
  11   2   2          3.83          4.06         0.12 o
  12   2   2          6.08          5.21         0.15 o
  13   2   2        252.12        247.22         1.30 o
  14   2   2         29.25         31.67         0.38 o
  15   2   2          8.14          8.03         0.23 o
 -15   3   2         28.40         30.30         0.38 o
 -14   3   2         60.31         61.31         0.51 o
 -13   3   2        143.36        142.63         0.81 o
 -12   3   2          5.53          5.98         0.16 o
 -11   3   2        162.45        166.19         0.77 o
 -10   3   2         24.04         21.83         0.22 o
  -9   3   2        114.89        116.83         0.52 o
  -8   3   2         36.87         35.08         0.20 o
  -7   3   2         83.77         75.18         0.30 o
  -6   3   2        419.28        455.73         1.29 o
  -5   3   2       2391.06       2454.43         6.80 o
  -4   3   2        575.20        599.46         1.78 o
  -3   3   2        316.12        307.65         0.94 o
  -2   3   2       1609.25       1792.10         5.55 o
  -1   3   2       2211.33       2273.02         6.88 o
   0   3   2        522.05        480.46         1.52 o
   1   3   2       2214.32       2286.60         7.03 o
   2   3   2       1609.43       1787.05         5.41 o
   3   3   2        316.22        308.49         0.91 o
   4   3   2        575.40        601.71         1.75 o
   5   3   2       2393.98       2475.44         7.21 o
   6   3   2        419.48        454.48         1.42 o
   7   3   2         83.56         74.78         0.32 o
   8   3   2         36.86         34.91         0.21 o
   9   3   2        114.92        117.29         0.51 o
  10   3   2         24.03         21.74         0.20 o
  11   3   2        162.12        165.73         0.81 o
  12   3   2          5.51          5.41         0.15 o
  13   3   2        143.45        141.41         0.85 o
  14   3   2         60.28         61.29         0.53 o
  15   3   2         28.28         29.92         0.40 o
 -14   4   2          3.72          3.92         0.17 o
 -13   4   2         96.02         99.54         0.63 o
 -12   4   2         14.59         15.16         0.22 o
 -11   4   2         36.07         36.29         0.30 o
 -10   4   2        131.05        128.79         0.58 o
  -9   4   2        102.27        104.33         0.47 o
  -8   4   2        129.07        134.84         0.52 o
  -7   4   2        493.26        489.21         1.51 o
  -6   4   2        155.99        171.44         0.56 o
  -5   4   2        254.49        249.30         0.75 o
  -4   4   2        426.23        450.12         1.31 o
  -3   4   2        476.09        492.84         1.45 o
  -2   4   2        171.62        178.77         0.59 o
  -1   4   2        344.09        376.01         1.17 o
   0   4   2        716.66        822.07         2.50 o
   1   4   2        344.89        380.26         1.15 o
   2   4   2        171.44        176.73         0.58 o
   3   4   2        477.07        492.37         1.42 o
   4   4   2        426.67        449.65         1.33 o
   5   4   2        254.24        250.78         0.78 o
   6   4   2        155.61        172.09         0.59 o
   7   4   2        493.45        489.71         1.55 o
   8   4   2        128.96        133.96         0.54 o
   9   4   2        102.30        105.06         0.49 o
  10   4   2        130.78        129.56         0.63 o
  11   4   2         35.99         35.82         0.29 o
  12   4   2         14.63         15.72         0.24 o
  13   4   2         95.98         99.17         0.67 o
  14   4   2          3.74          3.95         0.18 o
 -14   5   2          0.70          1.26         0.13 o
 -13   5   2         35.89         37.75         0.35 o
 -12   5   2          2.71          3.29         0.13 o
 -11   5   2        167.69        165.96         0.80 o
 -10   5   2        129.96        133.05         0.62 o
  -9   5   2         36.39         32.86         0.23 o
  -8   5   2        177.35        179.63         0.69 o
  -7   5   2        222.00        214.19         0.77 o
  -6   5   2        156.83        161.98         0.57 o
  -5   5   2        133.77        130.97         0.46 o
  -4   5   2        251.38        245.85         0.79 o
  -3   5   2        151.58        163.64         0.55 o
  -2   5   2         11.37          9.90         0.12 o
  -1   5   2        316.10        329.62         0.98 o
   0   5   2         18.07         17.99         0.11 o
   1   5   2        316.19        330.08         1.04 o
   2   5   2         11.18          9.71         0.09 o
   3   5   2        151.67        163.40         0.60 o
   4   5   2        251.51        246.77         0.76 o
   5   5   2        133.55        130.66         0.45 o
   6   5   2        156.53        161.80         0.53 o
   7   5   2        221.84        215.88         0.74 o
   8   5   2        177.52        180.18         0.71 o
   9   5   2         36.36         32.84         0.24 o
  10   5   2        130.10        132.22         0.68 o
  11   5   2        167.65        166.30         0.85 o
  12   5   2          2.72          3.60         0.15 o
  13   5   2         35.85         37.25         0.37 o
  14   5   2          0.71          0.94         0.14 o
 -14   6   2         56.72         58.56         0.46 o
 -13   6   2         12.75         12.69         0.22 o
 -12   6   2        100.63        104.09         0.61 o
 -11   6   2         12.58         13.14         0.18 o
 -10   6   2        157.61        160.73         0.75 o
  -9   6   2         20.81         22.88         0.19 o
  -8   6   2         65.39         55.37         0.29 o
  -7   6   2        393.55        385.68         1.33 o
  -6   6   2        399.60        392.75         1.27 o
  -5   6   2         47.64         46.39         0.26 o
  -4   6   2        554.08        535.43         1.60 o
  -3   6   2        633.11        663.54         2.01 o
  -2   6   2        515.89        541.90         1.69 o
  -1   6   2          2.60          2.52         0.07 o
   0   6   2       3109.44       3302.05        11.69 o
   1   6   2          2.60          2.46         0.06 o
   2   6   2        516.40        543.42         1.79 o
   3   6   2        633.36        661.38         2.10 o
   4   6   2        553.72        532.97         1.73 o
   5   6   2         47.60         46.68         0.20 o
   6   6   2        399.83        395.57         1.28 o
   7   6   2        393.55        387.84         1.30 o
   8   6   2         65.38         55.93         0.32 o
   9   6   2         20.84         23.15         0.21 o
  10   6   2        157.64        160.48         0.82 o
  11   6   2         12.56         12.95         0.20 o
  12   6   2        100.83        104.39         0.65 o
  13   6   2         12.72         12.98         0.25 o
  14   6   2         56.64         57.59         0.54 o
 -14   7   2        197.61        207.19         1.33 o
 -13   7   2         10.91         10.76         0.21 o
 -12   7   2         96.42         96.18         0.58 o
 -11   7   2         43.81         41.44         0.30 o
 -10   7   2         85.41         88.14         0.49 o
  -9   7   2        188.45        176.20         0.81 o
  -8   7   2        425.21        421.77         1.58 o
  -7   7   2        242.62        240.89         0.92 o
  -6   7   2        487.91        468.92         1.66 o
  -5   7   2        223.46        221.14         0.77 o
  -4   7   2        880.99        872.82         2.68 o
  -3   7   2        416.12        438.92         1.34 o
  -2   7   2       2748.91       2810.39         8.58 o
  -1   7   2        239.47        246.85         0.88 o
   0   7   2       2116.69       2213.56         8.23 o
   1   7   2        239.48        248.85         0.94 o
   2   7   2       2748.64       2814.30         9.33 o
   3   7   2        415.92        439.66         1.59 o
   4   7   2        880.63        876.49         2.96 o
   5   7   2        223.22        221.96         0.79 o
   6   7   2        487.51        468.25         1.59 o
   7   7   2        242.44        241.71         0.94 o
   8   7   2        425.87        423.37         1.67 o
   9   7   2        188.51        175.86         0.83 o
  10   7   2         85.60         88.24         0.55 o
  11   7   2         43.75         40.51         0.35 o
  12   7   2         96.43         96.73         0.65 o
  13   7   2         10.93         10.77         0.25 o
  14   7   2        197.47        207.81         1.36 o
 -13   8   2         22.12         22.17         0.30 o
 -12   8   2         33.59         32.91         0.33 o
 -11   8   2         84.27         79.21         0.54 o
 -10   8   2         94.38         93.74         0.54 o
  -9   8   2        293.84        291.48         1.31 o
  -8   8   2         29.16         25.54         0.21 o
  -7   8   2        287.46        282.08         1.15 o
  -6   8   2        776.16        758.81         2.78 o
  -5   8   2        756.86        777.25         2.70 o
  -4   8   2        383.47        380.89         1.29 o
  -3   8   2        775.12        737.47         2.38 o
  -2   8   2        645.30        651.58         2.20 o
  -1   8   2         36.65         41.89         0.23 o
   0   8   2        194.76        163.75         0.70 o
   1   8   2         36.53         41.77         0.22 o
   2   8   2        644.99        656.24         2.22 o
   3   8   2        774.47        734.07         2.63 o
   4   8   2        383.20        382.41         1.40 o
   5   8   2        756.82        775.42         2.73 o
   6   8   2        775.36        759.06         2.69 o
   7   8   2        287.43        281.81         1.12 o
   8   8   2         29.11         25.73         0.21 o
   9   8   2        293.91        292.92         1.34 o
  10   8   2         94.40         93.15         0.57 o
  11   8   2         84.35         80.61         0.54 o
  12   8   2         33.62         32.71         0.35 o
  13   8   2         22.10         22.28         0.31 o
 -13   9   2          7.12          7.17         0.19 o
 -12   9   2         20.10         21.05         0.27 o
 -11   9   2        180.80        183.28         1.05 o
 -10   9   2        107.10        102.41         0.69 o
  -9   9   2         48.83         48.28         0.37 o
  -8   9   2        156.00        146.66         0.75 o
  -7   9   2        297.31        292.97         1.24 o
  -6   9   2        687.09        681.80         2.57 o
  -5   9   2        549.04        521.97         1.93 o
  -4   9   2         25.75         24.73         0.15 o
  -3   9   2        196.25        182.02         0.73 o
  -2   9   2        447.10        448.88         1.57 o
  -1   9   2       1184.70       1179.19         4.58 o
   0   9   2         16.95         25.18         0.19 o
   1   9   2       1184.13       1173.11         4.63 o
   2   9   2        447.16        449.71         1.64 o
   3   9   2        196.08        181.85         0.72 o
   4   9   2         25.70         24.76         0.17 o
   5   9   2        548.58        520.97         2.00 o
   6   9   2        687.44        681.36         2.63 o
   7   9   2        297.72        293.41         1.31 o
   8   9   2        155.92        146.65         0.72 o
   9   9   2         48.96         49.01         0.35 o
  10   9   2        107.21        103.03         0.64 o
  11   9   2        180.96        183.19         1.14 o
  12   9   2         20.07         20.56         0.30 o
  13   9   2          7.10          7.34         0.23 o
 -12  10   2         14.25         15.84         0.28 o
 -11  10   2         11.24         10.13         0.23 o
 -10  10   2        158.37        154.27         0.92 o
  -9  10   2         87.13         87.24         0.56 o
  -8  10   2         38.60         36.51         0.28 o
  -7  10   2        345.97        334.91         1.45 o
  -6  10   2        393.53        385.34         1.57 o
  -5  10   2         45.24         42.23         0.26 o
  -4  10   2         94.49         91.97         0.43 o
  -3  10   2        307.24        311.19         1.21 o
  -2  10   2        146.67        153.93         0.67 o
  -1  10   2        106.39         96.01         0.48 o
   0  10   2        172.98        158.71         0.73 o
   1  10   2        106.24         96.29         0.48 o
   2  10   2        146.72        153.44         0.68 o
   3  10   2        307.64        313.56         1.31 o
   4  10   2         94.63         92.88         0.47 o
   5  10   2         45.17         41.54         0.24 o
   6  10   2        393.18        384.51         1.58 o
   7  10   2        345.85        335.64         1.53 o
   8  10   2         38.61         36.79         0.31 o
   9  10   2         86.98         86.62         0.59 o
  10  10   2        158.27        154.33         0.94 o
  11  10   2         11.21         10.58         0.23 o
  12  10   2         14.27         15.56         0.29 o
 -12  11   2         56.47         57.58         0.57 o
 -11  11   2         48.25         46.51         0.45 o
 -10  11   2         90.27         87.64         0.60 o
  -9  11   2         44.68         47.27         0.43 o
  -8  11   2         45.19         45.58         0.35 o
  -7  11   2        211.16        214.02         1.10 o
  -6  11   2         52.13         50.63         0.34 o
  -5  11   2        133.56        127.19         0.65 o
  -4  11   2         31.65         31.52         0.22 o
  -3  11   2          0.37          0.70         0.09 o
  -2  11   2        354.07        344.96         1.56 o
  -1  11   2        427.98        402.29         1.81 o
   0  11   2          7.84          6.27         0.11 o
   1  11   2        427.77        406.00         1.81 o
   2  11   2        354.37        346.80         1.59 o
   3  11   2          0.37          0.59         0.07 o
   4  11   2         31.78         31.93         0.22 o
   5  11   2        133.09        127.68         0.59 o
   6  11   2         52.20         50.60         0.31 o
   7  11   2        211.13        213.73         1.05 o
   8  11   2         45.31         45.72         0.38 o
   9  11   2         44.82         47.46         0.41 o
  10  11   2         90.16         86.15         0.70 o
  11  11   2         48.19         47.07         0.46 o
  12  11   2         56.39         57.75         0.56 o
 -11  12   2         59.74         61.94         0.69 o
 -10  12   2        100.71         99.00         0.73 o
  -9  12   2         41.07         41.73         0.39 o
  -8  12   2         71.23         74.45         0.53 o
  -7  12   2         45.78         48.67         0.40 o
  -6  12   2         88.30         87.34         0.55 o
  -5  12   2        166.83        173.28         0.88 o
  -4  12   2        255.23        245.20         1.20 o
  -3  12   2         45.71         44.77         0.29 o
  -2  12   2         25.68         23.86         0.21 o
  -1  12   2        125.19        125.07         0.67 o
   0  12   2          6.53          5.15         0.12 o
   1  12   2        125.31        125.19         0.69 o
   2  12   2         25.80         23.63         0.25 o
   3  12   2         45.63         44.77         0.30 o
   4  12   2        254.76        245.62         1.15 o
   5  12   2        166.98        172.90         0.83 o
   6  12   2         88.58         87.22         0.48 o
   7  12   2         45.84         48.67         0.37 o
   8  12   2         71.25         74.40         0.54 o
   9  12   2         41.11         41.63         0.40 o
  10  12   2        100.99         99.17         0.82 o
  11  12   2         59.75         61.16         0.53 o
 -10  13   2         13.83         16.23         0.27 o
  -9  13   2         66.70         65.01         0.55 o
  -8  13   2         80.60         80.26         0.60 o
  -7  13   2         62.56         62.97         0.47 o
  -6  13   2         66.47         64.67         0.45 o
  -5  13   2         67.03         64.49         0.42 o
  -4  13   2        122.24        127.71         0.74 o
  -3  13   2        113.56        110.82         0.61 o
  -2  13   2        349.32        346.98         1.66 o
  -1  13   2        230.09        216.36         1.25 o
   0  13   2        367.09        353.91         2.03 o
   1  13   2        229.92        217.37         1.21 o
   2  13   2        349.47        347.23         1.66 o
   3  13   2        113.66        111.43         0.65 o
   4  13   2        122.50        127.22         0.69 o
   5  13   2         66.92         64.46         0.40 o
   6  13   2         66.54         64.54         0.39 o
   7  13   2         62.62         62.91         0.46 o
   8  13   2         80.36         79.23         0.59 o
   9  13   2         66.65         64.31         0.56 o
  10  13   2         13.83         15.57         0.30 o
  -9  14   2         26.33         25.21         0.35 o
  -8  14   2         10.82          8.95         0.22 o
  -7  14   2        155.54        161.34         1.02 o
  -6  14   2        231.43        233.65         1.27 o
  -5  14   2          9.72          9.15         0.15 o
  -4  14   2        119.56        119.69         0.75 o
  -3  14   2         54.79         54.08         0.37 o
  -2  14   2         44.39         45.06         0.32 o
  -1  14   2         14.77         14.06         0.20 o
   0  14   2        215.44        208.09         1.35 o
   1  14   2         14.83         14.32         0.23 o
   2  14   2         44.46         44.68         0.36 o
   3  14   2         55.01         55.94         0.48 o
   4  14   2        119.61        119.86         0.73 o
   5  14   2          9.70          9.21         0.16 o
   6  14   2        231.34        234.36         1.26 o
   7  14   2        155.69        161.55         0.98 o
   8  14   2         10.82          8.79         0.19 o
   9  14   2         26.30         24.94         0.33 o
  -8  15   2         99.08        100.87         0.77 o
  -7  15   2         41.70         43.59         0.43 o
  -6  15   2         40.88         39.99         0.37 o
  -5  15   2        158.00        156.31         1.02 o
  -4  15   2         47.82         46.42         0.41 o
  -3  15   2          6.44          5.74         0.13 o
  -2  15   2          5.96          5.76         0.14 o
  -1  15   2        146.32        141.36         1.00 o
   0  15   2         54.63         51.58         0.47 o
   1  15   2        146.68        140.75         0.93 o
   2  15   2          5.93          5.94         0.13 o
   3  15   2          6.43          5.59         0.16 o
   4  15   2         47.77         46.72         0.42 o
   5  15   2        158.10        157.92         1.01 o
   6  15   2         40.85         39.74         0.34 o
   7  15   2         41.55         43.13         0.38 o
   8  15   2         99.11         99.36         0.75 o
  -7  16   2        100.53        102.29         0.82 o
  -6  16   2         61.21         65.62         0.58 o
  -5  16   2          7.21          6.56         0.17 o
  -4  16   2          8.36          8.95         0.19 o
  -3  16   2        158.90        157.59         1.12 o
  -2  16   2          8.94          9.22         0.17 o
  -1  16   2        113.21        111.76         0.90 o
   0  16   2          6.35          5.79         0.19 o
   1  16   2        113.24        112.03         0.92 o
   2  16   2          8.92          9.09         0.20 o
   3  16   2        158.92        159.12         1.22 o
   4  16   2          8.35          8.62         0.20 o
   5  16   2          7.23          6.60         0.19 o
   6  16   2         61.18         67.32         0.56 o
   7  16   2        100.41        102.19         0.74 o
  -5  17   2         73.73         71.13         0.64 o
  -4  17   2         70.93         72.80         0.72 o
  -3  17   2         24.11         25.70         0.33 o
  -2  17   2         71.25         75.07         0.70 o
  -1  17   2         47.48         50.82         0.54 o
   0  17   2         43.21         45.28         0.51 o
   1  17   2         47.43         51.68         0.53 o
   2  17   2         71.33         76.64         0.68 o
   3  17   2         24.11         25.99         0.37 o
   4  17   2         70.88         73.10         0.64 o
   5  17   2         73.70         73.20         0.65 o
  -1  18   2         44.29         48.49         0.53 o
   0  18   2          5.80          4.49         0.18 o
   1  18   2         44.36         47.48         0.51 o
   0   0   3        356.15        369.86         1.54 o
   1   0   3         36.63         41.29         0.24 o
   2   0   3       2246.10       2447.07         7.38 o
   3   0   3       2746.24       2879.80         8.38 o
   4   0   3        415.96        424.24         1.40 o
   5   0   3         22.10         20.26         0.16 o
   6   0   3        515.43        480.71         1.51 o
   7   0   3         59.03         61.42         0.29 o
   8   0   3         30.32         35.55         0.21 o
   9   0   3         41.41         45.62         0.28 o
  10   0   3        590.20        563.65         2.13 o
  11   0   3        659.72        649.32         2.52 o
  12   0   3         80.28         81.91         0.49 o
  13   0   3        135.43        137.76         0.79 o
  14   0   3        180.50        178.88         1.06 o
 -14   1   3          9.21          9.91         0.24 o
 -13   1   3         80.06         79.08         0.53 o
 -12   1   3         69.25         70.40         0.46 o
 -11   1   3         54.79         54.55         0.36 o
 -10   1   3        116.86        111.72         0.56 o
  -9   1   3        339.97        335.88         1.30 o
  -8   1   3         46.61         45.10         0.25 o
  -7   1   3        507.40        487.94         1.56 o
  -6   1   3         30.66         34.56         0.19 o
  -5   1   3        257.88        255.85         0.82 o
  -4   1   3        420.29        456.21         1.35 o
  -3   1   3       1383.20       1346.64         3.89 o
  -2   1   3        102.17        104.94         0.36 o
  -1   1   3        211.04        209.36         0.72 o
   0   1   3       1227.52       1256.20         3.89 o
   1   1   3        210.49        209.30         0.68 o
   2   1   3        102.30        104.66         0.35 o
   3   1   3       1383.97       1348.09         4.13 o
   4   1   3        420.89        457.11         1.38 o
   5   1   3        257.78        253.52         0.80 o
   6   1   3         30.71         34.68         0.23 o
   7   1   3        507.78        493.12         1.58 o
   8   1   3         46.51         45.11         0.25 o
   9   1   3        339.15        333.86         1.28 o
  10   1   3        116.62        110.62         0.56 o
  11   1   3         54.85         54.00         0.37 o
  12   1   3         69.27         70.98         0.45 o
  13   1   3         79.77         78.82         0.57 o
  14   1   3          9.17          9.99         0.24 o
 -14   2   3        207.67        206.30         1.16 o
 -13   2   3         35.23         36.89         0.34 o
 -12   2   3         59.28         58.44         0.39 o
 -11   2   3         83.42         84.28         0.48 o
 -10   2   3        311.39        300.57         1.28 o
  -9   2   3        208.46        209.97         0.87 o
  -8   2   3        298.33        278.77         1.05 o
  -7   2   3        143.12        130.60         0.49 o
  -6   2   3        103.38         95.60         0.38 o
  -5   2   3       1357.43       1339.54         3.95 o
  -4   2   3        146.86        147.75         0.49 o
  -3   2   3        386.11        392.28         1.17 o
  -2   2   3        337.67        348.89         1.05 o
  -1   2   3        588.47        594.45         1.79 o
   0   2   3       2202.53       2341.15         6.99 o
   1   2   3        589.18        593.95         1.82 o
   2   2   3        338.15        349.84         1.05 o
   3   2   3        386.08        393.38         1.17 o
   4   2   3        147.35        149.03         0.50 o
   5   2   3       1357.95       1344.72         4.06 o
   6   2   3        103.44         95.99         0.38 o
   7   2   3        142.90        131.06         0.53 o
   8   2   3        297.83        278.41         1.05 o
   9   2   3        208.28        209.89         0.88 o
  10   2   3        311.68        301.85         1.24 o
  11   2   3         83.33         84.42         0.49 o
  12   2   3         59.27         58.55         0.42 o
  13   2   3         35.29         36.94         0.37 o
  14   2   3        208.08        208.74         1.24 o
 -14   3   3         56.16         54.96         0.47 o
 -13   3   3        103.99        106.60         0.67 o
 -12   3   3        141.59        145.70         0.79 o
 -11   3   3         10.63         11.33         0.18 o
 -10   3   3        765.98        768.62         2.84 o
  -9   3   3        161.35        160.34         0.71 o
  -8   3   3          7.68         11.36         0.13 o
  -7   3   3        156.86        151.13         0.54 o
  -6   3   3       1056.79       1041.50         3.00 o
  -5   3   3        542.84        564.48         1.62 o
  -4   3   3       1444.77       1476.17         4.24 o
  -3   3   3        173.27        169.44         0.54 o
  -2   3   3        464.39        458.42         1.34 o
  -1   3   3        473.62        509.05         1.45 o
   0   3   3        763.48        798.52         2.48 o
   1   3   3        473.52        506.85         1.52 o
   2   3   3        464.79        458.76         1.32 o
   3   3   3        173.18        169.20         0.55 o
   4   3   3       1442.94       1465.24         4.51 o
   5   3   3        542.42        560.92         1.72 o
   6   3   3       1056.91       1041.85         3.24 o
   7   3   3        156.75        150.69         0.60 o
   8   3   3          7.69         11.31         0.13 o
   9   3   3        161.45        161.25         0.70 o
  10   3   3        766.33        770.84         2.96 o
  11   3   3         10.59         10.93         0.18 o
  12   3   3        141.35        145.16         0.81 o
  13   3   3        103.97        106.27         0.69 o
  14   3   3         56.17         55.34         0.53 o
 -14   4   3         88.89         85.17         0.64 o
 -13   4   3         16.40         16.89         0.25 o
 -12   4   3        244.23        241.79         1.16 o
 -11   4   3        293.19        287.29         1.32 o
 -10   4   3        260.71        241.82         1.05 o
  -9   4   3         15.92         12.48         0.16 o
  -8   4   3        896.06        901.36         3.01 o
  -7   4   3         46.89         43.71         0.26 o
  -6   4   3        421.22        432.02         1.35 o
  -5   4   3        111.02        114.59         0.43 o
  -4   4   3       1263.06       1266.65         3.71 o
  -3   4   3        903.21        912.77         2.73 o
  -2   4   3       1030.76       1007.45         2.96 o
  -1   4   3        731.13        770.13         2.19 o
   0   4   3          2.58          2.69         0.06 o
   1   4   3        731.01        766.87         2.30 o
   2   4   3       1031.61       1010.62         2.84 o
   3   4   3        903.75        912.52         2.65 o
   4   4   3       1263.45       1264.85         3.73 o
   5   4   3        111.33        116.21         0.43 o
   6   4   3        421.67        432.02         1.41 o
   7   4   3         46.82         43.70         0.30 o
   8   4   3        896.04        897.82         3.16 o
   9   4   3         15.85         12.69         0.16 o
  10   4   3        260.42        241.67         1.06 o
  11   4   3        293.15        288.46         1.33 o
  12   4   3        244.00        240.66         1.27 o
  13   4   3         16.42         16.77         0.28 o
  14   4   3         88.66         84.35         0.68 o
 -14   5   3         68.01         70.29         0.54 o
 -13   5   3        103.70        106.43         0.68 o
 -12   5   3         38.23         35.92         0.32 o
 -11   5   3         79.12         77.13         0.50 o
 -10   5   3        170.42        174.02         0.81 o
  -9   5   3        280.91        276.08         1.15 o
  -8   5   3        232.30        229.63         0.93 o
  -7   5   3        231.49        220.99         0.81 o
  -6   5   3        674.84        644.38         2.11 o
  -5   5   3        583.06        564.49         1.80 o
  -4   5   3         50.36         55.65         0.27 o
  -3   5   3       1649.99       1657.62         5.08 o
  -2   5   3        221.01        223.71         0.69 o
  -1   5   3        362.43        367.39         1.10 o
   0   5   3         48.85         57.71         0.21 o
   1   5   3        362.34        365.26         1.07 o
   2   5   3        220.92        223.66         0.68 o
   3   5   3       1649.21       1657.78         4.76 o
   4   5   3         50.53         55.87         0.27 o
   5   5   3        582.95        569.13         1.76 o
   6   5   3        674.31        642.81         2.08 o
   7   5   3        231.41        221.19         0.85 o
   8   5   3        232.22        228.92         0.93 o
   9   5   3        281.13        277.36         1.15 o
  10   5   3        170.37        174.38         0.85 o
  11   5   3         79.18         77.77         0.48 o
  12   5   3         38.15         35.51         0.34 o
  13   5   3        103.78        106.38         0.72 o
  14   5   3         68.09         71.42         0.59 o
 -14   6   3          8.48          7.44         0.22 o
 -13   6   3          7.85          8.70         0.19 o
 -12   6   3         38.22         39.52         0.36 o
 -11   6   3        194.72        191.92         0.95 o
 -10   6   3         35.06         29.78         0.25 o
  -9   6   3        264.19        262.31         1.12 o
  -8   6   3         16.07         15.15         0.15 o
  -7   6   3        529.17        516.35         1.84 o
  -6   6   3         14.13         21.19         0.16 o
  -5   6   3        697.70        692.92         2.16 o
  -4   6   3        124.52        128.26         0.53 o
  -3   6   3        217.48        238.11         0.78 o
  -2   6   3         30.76         39.99         0.16 o
  -1   6   3        136.45        131.49         0.42 o
   0   6   3        159.38        159.95         0.52 o
   1   6   3        136.36        131.38         0.46 o
   2   6   3         30.81         39.66         0.16 o
   3   6   3        217.39        238.33         0.76 o
   4   6   3        124.37        128.83         0.47 o
   5   6   3        697.14        693.06         2.18 o
   6   6   3         14.16         20.99         0.16 o
   7   6   3        529.28        517.28         1.92 o
   8   6   3         16.07         15.37         0.18 o
   9   6   3        264.08        259.74         1.15 o
  10   6   3         35.08         29.33         0.26 o
  11   6   3        194.80        192.75         0.98 o
  12   6   3         38.24         39.50         0.34 o
  13   6   3          7.86          8.65         0.21 o
  14   6   3          8.49          7.24         0.22 o
 -13   7   3         69.12         67.29         0.50 o
 -12   7   3          7.33          8.60         0.19 o
 -11   7   3         21.23         20.19         0.24 o
 -10   7   3         12.25         13.80         0.18 o
  -9   7   3        237.27        233.24         1.01 o
  -8   7   3          9.62          9.14         0.13 o
  -7   7   3          3.69          3.50         0.08 o
  -6   7   3        207.19        210.37         0.80 o
  -5   7   3         40.93         44.13         0.22 o
  -4   7   3        216.50        230.39         0.80 o
  -3   7   3        273.03        271.81         0.91 o
  -2   7   3        173.26        183.05         0.59 o
  -1   7   3        364.96        359.56         1.11 o
   0   7   3        138.08        138.00         0.49 o
   1   7   3        364.99        357.71         1.18 o
   2   7   3        173.01        183.43         0.60 o
   3   7   3        272.53        271.19         0.93 o
   4   7   3        216.84        230.91         0.82 o
   5   7   3         40.94         43.73         0.23 o
   6   7   3        207.02        209.68         0.83 o
   7   7   3          3.71          3.68         0.08 o
   8   7   3          9.65          9.39         0.14 o
   9   7   3        237.32        232.96         1.07 o
  10   7   3         12.22         13.89         0.20 o
  11   7   3         21.28         19.51         0.26 o
  12   7   3          7.36          8.52         0.20 o
  13   7   3         69.17         67.36         0.56 o
 -13   8   3         10.34         11.09         0.24 o
 -12   8   3         31.21         32.40         0.34 o
 -11   8   3          4.37          5.03         0.16 o
 -10   8   3        156.43        150.19         0.82 o
  -9   8   3         16.30         18.69         0.20 o
  -8   8   3         19.29         17.61         0.18 o
  -7   8   3        148.33        142.04         0.65 o
  -6   8   3         14.17         15.69         0.15 o
  -5   8   3         90.25         84.64         0.40 o
  -4   8   3          0.53          0.95         0.08 o
  -3   8   3        122.79        125.99         0.47 o
  -2   8   3        644.94        651.11         2.11 o
  -1   8   3        514.94        515.88         1.73 o
   0   8   3         17.49         16.06         0.10 o
   1   8   3        514.98        514.52         1.72 o
   2   8   3        645.53        652.79         2.09 o
   3   8   3        122.90        126.13         0.49 o
   4   8   3          0.50          1.07         0.08 o
   5   8   3         90.33         84.57         0.38 o
   6   8   3         14.25         15.78         0.14 o
   7   8   3        148.22        141.75         0.67 o
   8   8   3         19.10         17.56         0.22 o
   9   8   3         16.39         18.73         0.22 o
  10   8   3        156.56        151.46         0.86 o
  11   8   3          4.32          5.00         0.15 o
  12   8   3         31.10         32.85         0.34 o
  13   8   3         10.32         11.64         0.26 o
 -12   9   3         56.83         61.28         0.59 o
 -11   9   3         20.32         22.99         0.30 o
 -10   9   3        124.65        124.54         0.75 o
  -9   9   3         46.67         45.34         0.34 o
  -8   9   3         82.50         79.97         0.48 o
  -7   9   3          5.51          5.34         0.11 o
  -6   9   3        150.33        154.89         0.70 o
  -5   9   3        135.80        132.53         0.59 o
  -4   9   3       1116.93       1091.72         3.99 o
  -3   9   3         82.29         81.25         0.35 o
  -2   9   3         50.70         50.34         0.24 o
  -1   9   3        319.19        320.10         1.19 o
   0   9   3        372.89        364.52         1.37 o
   1   9   3        319.02        321.99         1.25 o
   2   9   3         50.56         49.92         0.25 o
   3   9   3         82.18         80.86         0.36 o
   4   9   3       1115.62       1087.16         4.13 o
   5   9   3        135.60        132.04         0.59 o
   6   9   3        150.57        155.49         0.72 o
   7   9   3          5.49          5.13         0.11 o
   8   9   3         82.51         80.38         0.48 o
   9   9   3         46.73         45.84         0.36 o
  10   9   3        125.09        124.66         0.77 o
  11   9   3         20.32         22.65         0.31 o
  12   9   3         56.72         60.99         0.53 o
 -12  10   3          4.80          4.45         0.19 o
 -11  10   3          2.83          2.92         0.14 o
 -10  10   3         44.48         49.22         0.45 o
  -9  10   3         89.57         88.93         0.61 o
  -8  10   3        141.42        142.06         0.81 o
  -7  10   3          2.78          3.09         0.10 o
  -6  10   3         15.24         14.66         0.16 o
  -5  10   3        138.17        135.30         0.63 o
  -4  10   3        474.84        483.15         1.92 o
  -3  10   3         47.82         46.54         0.25 o
  -2  10   3        905.84        897.39         3.31 o
  -1  10   3        117.98        112.20         0.51 o
   0  10   3         36.01         39.25         0.24 o
   1  10   3        118.14        112.32         0.53 o
   2  10   3        906.06        899.16         3.39 o
   3  10   3         47.77         46.61         0.26 o
   4  10   3        475.13        484.90         1.99 o
   5  10   3        138.36        135.04         0.64 o
   6  10   3         15.21         14.73         0.17 o
   7  10   3          2.81          2.90         0.11 o
   8  10   3        141.86        143.05         0.87 o
   9  10   3         89.64         88.32         0.60 o
  10  10   3         44.59         49.42         0.44 o
  11  10   3          2.81          3.08         0.15 o
  12  10   3          4.76          4.44         0.19 o
 -11  11   3         26.68         27.93         0.35 o
 -10  11   3        131.12        135.62         0.88 o
  -9  11   3         85.68         84.44         0.59 o
  -8  11   3        145.71        149.58         0.90 o
  -7  11   3         71.73         68.61         0.45 o
  -6  11   3         25.09         26.19         0.27 o
  -5  11   3        183.88        184.49         0.87 o
  -4  11   3       1020.13       1029.32         4.10 o
  -3  11   3        298.41        289.57         1.20 o
  -2  11   3         38.51         34.65         0.22 o
  -1  11   3        201.71        198.31         0.89 o
   0  11   3        968.53        935.06         4.01 o
   1  11   3        201.87        197.72         0.96 o
   2  11   3         38.59         35.51         0.26 o
   3  11   3        297.80        289.55         1.31 o
   4  11   3       1020.77       1031.71         3.98 o
   5  11   3        184.03        183.76         0.84 o
   6  11   3         24.97         25.64         0.22 o
   7  11   3         71.74         68.85         0.44 o
   8  11   3        145.73        148.28         0.94 o
   9  11   3         85.80         82.94         0.65 o
  10  11   3        130.83        134.46         1.03 o
  11  11   3         26.69         27.85         0.39 o
 -10  12   3        110.65        119.43         0.86 o
  -9  12   3         93.58         92.26         0.67 o
  -8  12   3          7.26          7.36         0.18 o
  -7  12   3         71.75         75.33         0.53 o
  -6  12   3         30.74         33.20         0.28 o
  -5  12   3        506.17        506.70         2.48 o
  -4  12   3         83.44         86.55         0.53 o
  -3  12   3         27.13         30.01         0.21 o
  -2  12   3         34.66         31.99         0.29 o
  -1  12   3        376.72        371.66         1.74 o
   0  12   3        111.01        114.59         0.61 o
   1  12   3        377.05        369.09         1.77 o
   2  12   3         34.59         31.49         0.27 o
   3  12   3         27.07         30.33         0.24 o
   4  12   3         83.40         86.82         0.47 o
   5  12   3        506.25        507.38         2.23 o
   6  12   3         30.71         33.02         0.27 o
   7  12   3         71.72         75.16         0.48 o
   8  12   3          7.26          7.40         0.17 o
   9  12   3         93.53         91.56         0.69 o
  10  12   3        110.61        118.55         0.92 o
 -10  13   3        114.09        115.43         0.88 o
  -9  13   3        130.61        138.82         0.97 o
  -8  13   3         20.61         19.35         0.28 o
  -7  13   3        369.93        375.50         1.98 o
  -6  13   3         28.88         29.31         0.29 o
  -5  13   3         55.36         58.58         0.44 o
  -4  13   3         49.00         47.58         0.36 o
  -3  13   3        333.88        334.07         1.66 o
  -2  13   3        126.10        124.26         0.69 o
  -1  13   3          1.10          1.72         0.16 o
   0  13   3          0.23          0.34         0.07 o
   1  13   3          1.11          1.38         0.10 o
   2  13   3        126.23        124.75         0.74 o
   3  13   3        334.66        334.85         1.78 o
   4  13   3         49.08         47.14         0.36 o
   5  13   3         55.32         58.01         0.36 o
   6  13   3         28.81         29.31         0.28 o
   7  13   3        370.10        374.16         2.07 o
   8  13   3         20.64         19.15         0.29 o
   9  13   3        130.68        136.18         1.02 o
  10  13   3        114.09        115.62         0.95 o
  -9  14   3         86.34         90.52         0.76 o
  -8  14   3         89.28         89.29         0.73 o
  -7  14   3         22.45         22.03         0.31 o
  -6  14   3         14.33         14.42         0.23 o
  -5  14   3         29.35         30.36         0.29 o
  -4  14   3        126.42        124.87         0.80 o
  -3  14   3          4.32          5.33         0.12 o
  -2  14   3         75.86         73.90         0.48 o
  -1  14   3         22.31         22.23         0.26 o
   0  14   3         11.99         11.76         0.20 o
   1  14   3         22.18         22.83         0.23 o
   2  14   3         75.77         73.41         0.53 o
   3  14   3          4.35          5.16         0.13 o
   4  14   3        126.29        125.97         0.78 o
   5  14   3         29.35         29.94         0.25 o
   6  14   3         14.33         13.99         0.19 o
   7  14   3         22.47         21.62         0.26 o
   8  14   3         89.25         88.47         0.70 o
   9  14   3         86.42         90.89         0.74 o
  -7  15   3         54.65         55.25         0.54 o
  -6  15   3         50.44         51.61         0.47 o
  -5  15   3         33.92         30.70         0.34 o
  -4  15   3         44.07         44.58         0.46 o
  -3  15   3          4.79          4.68         0.14 o
  -2  15   3          1.48          1.73         0.10 o
  -1  15   3         58.35         58.37         0.48 o
   0  15   3         64.89         64.91         0.52 o
   1  15   3         58.46         58.34         0.46 o
   2  15   3          1.46          1.85         0.09 o
   3  15   3          4.78          4.37         0.14 o
   4  15   3         44.00         45.51         0.38 o
   5  15   3         33.96         30.70         0.28 o
   6  15   3         50.39         50.61         0.40 o
   7  15   3         54.63         53.98         0.44 o
  -6  16   3         19.41         18.60         0.28 o
  -5  16   3          3.36          2.84         0.13 o
  -4  16   3         66.41         72.26         0.60 o
  -3  16   3         36.43         34.85         0.37 o
  -2  16   3          0.52          0.72         0.10 o
  -1  16   3         22.60         22.82         0.28 o
   0  16   3          4.32          3.79         0.12 o
   1  16   3         22.59         22.79         0.31 o
   2  16   3          0.50          0.86         0.13 o
   3  16   3         36.47         35.63         0.38 o
   4  16   3         66.42         73.06         0.62 o
   5  16   3          3.36          2.69         0.12 o
   6  16   3         19.38         19.06         0.30 o
  -3  17   3         27.24         26.50         0.35 o
  -2  17   3         12.21         12.11         0.28 o
  -1  17   3         13.54         13.80         0.27 o
   0  17   3         18.35         19.86         0.29 o
   1  17   3         13.55         13.69         0.24 o
   2  17   3         12.25         12.37         0.30 o
   3  17   3         27.19         27.35         0.32 o
   0   0   4        829.90        790.51         3.38 o
   1   0   4        915.28        913.28         2.72 o
   2   0   4        536.21        548.80         1.65 o
   3   0   4       1958.31       1933.68         5.79 o
   4   0   4        433.29        428.29         1.34 o
   5   0   4        659.47        651.59         1.96 o
   6   0   4        912.13        900.35         2.87 o
   7   0   4        295.23        272.39         1.05 o
   8   0   4         31.26         35.90         0.24 o
   9   0   4        479.49        475.12         1.85 o
  10   0   4        126.91        133.88         0.66 o
  11   0   4          2.58          2.51         0.13 o
  12   0   4         70.89         68.36         0.49 o
  13   0   4          2.91          2.07         0.15 o
  14   0   4          0.28          0.62         0.15 o
 -14   1   4        138.22        141.35         0.97 o
 -13   1   4          4.79          5.72         0.18 o
 -12   1   4         44.98         46.67         0.38 o
 -11   1   4        143.42        140.64         0.72 o
 -10   1   4         94.05         94.77         0.53 o
  -9   1   4        410.59        402.89         1.59 o
  -8   1   4        356.64        355.12         1.36 o
  -7   1   4          8.85          8.72         0.14 o
  -6   1   4         54.38         55.47         0.27 o
  -5   1   4       1412.07       1401.42         4.08 o
  -4   1   4        443.28        416.33         1.28 o
  -3   1   4        248.74        241.53         0.75 o
  -2   1   4        847.67        821.35         2.41 o
  -1   1   4        151.58        146.56         0.50 o
   0   1   4       3543.84       3669.03        10.59 o
   1   1   4        151.40        145.77         0.49 o
   2   1   4        847.64        820.38         2.41 o
   3   1   4        248.75        242.01         0.77 o
   4   1   4        442.82        415.32         1.28 o
   5   1   4       1411.30       1389.40         4.16 o
   6   1   4         54.35         54.75         0.27 o
   7   1   4          8.79          8.25         0.11 o
   8   1   4        357.39        357.18         1.38 o
   9   1   4        410.79        402.20         1.65 o
  10   1   4         93.99         94.56         0.56 o
  11   1   4        143.50        141.12         0.73 o
  12   1   4         44.96         46.59         0.39 o
  13   1   4          4.77          5.83         0.20 o
  14   1   4        137.95        141.79         0.96 o
 -14   2   4         50.04         53.63         0.50 o
 -13   2   4        152.29        151.85         0.87 o
 -12   2   4         19.21         18.09         0.25 o
 -11   2   4         15.36         14.91         0.20 o
 -10   2   4        112.08        113.03         0.59 o
  -9   2   4        175.61        167.14         0.77 o
  -8   2   4        192.62        181.27         0.74 o
  -7   2   4         51.33         47.13         0.27 o
  -6   2   4        367.44        364.32         1.23 o
  -5   2   4         72.72         67.96         0.28 o
  -4   2   4        164.52        162.10         0.56 o
  -3   2   4       1401.17       1363.37         3.96 o
  -2   2   4         19.64         18.21         0.14 o
  -1   2   4       1814.99       1861.83         5.45 o
   0   2   4          9.91          8.91         0.10 o
   1   2   4       1814.68       1867.32         5.38 o
   2   2   4         19.76         18.34         0.13 o
   3   2   4       1400.65       1359.18         3.90 o
   4   2   4        164.77        162.39         0.55 o
   5   2   4         72.76         67.61         0.35 o
   6   2   4        366.94        362.85         1.28 o
   7   2   4         51.04         47.03         0.25 o
   8   2   4        192.65        182.14         0.78 o
   9   2   4        175.37        168.01         0.79 o
  10   2   4        111.90        112.78         0.61 o
  11   2   4         15.38         14.58         0.22 o
  12   2   4         19.22         18.37         0.26 o
  13   2   4        152.38        151.93         0.91 o
  14   2   4         50.06         54.25         0.52 o
 -14   3   4         18.98         19.47         0.31 o
 -13   3   4         42.93         41.85         0.39 o
 -12   3   4         16.38         14.66         0.23 o
 -11   3   4        141.60        140.51         0.74 o
 -10   3   4         41.84         42.25         0.31 o
  -9   3   4         98.26         97.02         0.50 o
  -8   3   4         34.23         35.76         0.23 o
  -7   3   4        164.44        163.74         0.65 o
  -6   3   4         45.15         41.66         0.22 o
  -5   3   4        273.33        256.94         0.84 o
  -4   3   4        365.35        367.22         1.14 o
  -3   3   4         17.10         15.38         0.11 o
  -2   3   4        318.39        350.29         1.06 o
  -1   3   4        209.95        213.81         0.77 o
   0   3   4        128.82        132.68         0.43 o
   1   3   4        209.11        214.08         0.86 o
   2   3   4        318.58        351.09         1.10 o
   3   3   4         17.06         14.97         0.10 o
   4   3   4        365.65        369.30         1.18 o
   5   3   4        272.92        257.79         0.88 o
   6   3   4         45.21         41.88         0.23 o
   7   3   4        164.81        163.84         0.66 o
   8   3   4         34.20         35.43         0.24 o
   9   3   4         98.40         98.37         0.50 o
  10   3   4         41.73         41.41         0.31 o
  11   3   4        141.60        140.73         0.77 o
  12   3   4         16.43         15.08         0.24 o
  13   3   4         42.90         41.86         0.42 o
  14   3   4         18.95         19.25         0.37 o
 -13   4   4         67.39         68.69         0.50 o
 -12   4   4         11.31         10.53         0.21 o
 -11   4   4          3.48          3.94         0.14 o
 -10   4   4        144.81        143.87         0.71 o
  -9   4   4        107.41        104.02         0.55 o
  -8   4   4         35.67         35.49         0.24 o
  -7   4   4        167.38        165.36         0.67 o
  -6   4   4         95.88        101.94         0.42 o
  -5   4   4        303.85        303.10         1.04 o
  -4   4   4         57.08         63.82         0.27 o
  -3   4   4        350.52        317.68         0.99 o
  -2   4   4        238.82        230.93         0.73 o
  -1   4   4          5.41          7.22         0.13 o
   0   4   4        144.00        143.87         0.46 o
   1   4   4          5.46          7.18         0.10 o
   2   4   4        239.06        231.80         0.74 o
   3   4   4        349.75        315.47         1.00 o
   4   4   4         57.26         64.02         0.27 o
   5   4   4        303.84        301.84         1.05 o
   6   4   4         95.61        101.34         0.43 o
   7   4   4        167.02        164.87         0.68 o
   8   4   4         35.65         35.49         0.24 o
   9   4   4        107.18        104.73         0.54 o
  10   4   4        144.74        144.30         0.71 o
  11   4   4          3.47          3.84         0.13 o
  12   4   4         11.27         10.39         0.20 o
  13   4   4         67.67         69.02         0.52 o
 -13   5   4        110.82        114.66         0.74 o
 -12   5   4         55.38         56.56         0.45 o
 -11   5   4        102.43         98.66         0.61 o
 -10   5   4          9.88         10.35         0.17 o
  -9   5   4         15.34         14.46         0.18 o
  -8   5   4        183.11        176.64         0.77 o
  -7   5   4         49.13         48.36         0.27 o
  -6   5   4         75.96         78.22         0.35 o
  -5   5   4        667.85        648.60         2.15 o
  -4   5   4        551.22        556.71         1.80 o
  -3   5   4         40.85         41.75         0.23 o
  -2   5   4        214.25        214.10         0.69 o
  -1   5   4       1013.36        978.41         2.85 o
   0   5   4       1178.56       1269.21         3.68 o
   1   5   4       1012.83        976.58         2.88 o
   2   5   4        214.80        214.66         0.70 o
   3   5   4         40.77         41.28         0.19 o
   4   5   4        551.77        557.42         1.72 o
   5   5   4        666.93        647.94         2.12 o
   6   5   4         76.15         78.65         0.36 o
   7   5   4         49.26         48.33         0.27 o
   8   5   4        182.85        177.20         0.78 o
   9   5   4         15.28         14.79         0.18 o
  10   5   4          9.85         10.10         0.17 o
  11   5   4        102.52         97.59         0.57 o
  12   5   4         55.26         56.64         0.46 o
  13   5   4        110.77        115.07         0.75 o
 -13   6   4         19.18         20.53         0.30 o
 -12   6   4         98.15         99.68         0.68 o
 -11   6   4        160.20        157.05         0.83 o
 -10   6   4        204.08        202.58         1.01 o
  -9   6   4         18.21         17.48         0.22 o
  -8   6   4          6.24          7.00         0.12 o
  -7   6   4        299.36        287.70         1.20 o
  -6   6   4        282.33        287.85         1.05 o
  -5   6   4          7.53          6.79         0.09 o
  -4   6   4        234.09        224.91         0.81 o
  -3   6   4        487.83        476.31         1.54 o
  -2   6   4        365.04        375.51         1.18 o
  -1   6   4         23.07         23.94         0.15 o
   0   6   4        432.89        404.70         1.23 o
   1   6   4         23.04         23.70         0.13 o
   2   6   4        365.54        377.08         1.15 o
   3   6   4        487.68        474.94         1.54 o
   4   6   4        233.86        223.77         0.79 o
   5   6   4          7.51          7.00         0.11 o
   6   6   4        282.85        288.14         1.13 o
   7   6   4        299.13        287.89         1.15 o
   8   6   4          6.23          7.02         0.13 o
   9   6   4         18.25         17.88         0.21 o
  10   6   4        204.19        203.91         1.02 o
  11   6   4        160.17        157.05         0.90 o
  12   6   4         98.10         98.57         0.65 o
  13   6   4         19.18         20.42         0.33 o
 -13   7   4          7.18          8.04         0.21 o
 -12   7   4        116.28        119.51         0.78 o
 -11   7   4         39.36         42.35         0.38 o
 -10   7   4         15.95         17.60         0.24 o
  -9   7   4        123.29        122.25         0.65 o
  -8   7   4        372.27        370.22         1.57 o
  -7   7   4         44.90         46.24         0.29 o
  -6   7   4        102.90         98.56         0.45 o
  -5   7   4         92.46        100.77         0.44 o
  -4   7   4        221.31        202.57         0.78 o
  -3   7   4          7.14          6.98         0.08 o
  -2   7   4        540.56        512.06         1.64 o
  -1   7   4         31.44         28.70         0.18 o
   0   7   4        488.20        526.31         1.71 o
   1   7   4         31.52         28.88         0.16 o
   2   7   4        540.13        513.77         1.69 o
   3   7   4          7.11          6.94         0.09 o
   4   7   4        221.21        201.80         0.75 o
   5   7   4         92.48        100.54         0.46 o
   6   7   4        102.68         98.80         0.50 o
   7   7   4         44.92         45.61         0.31 o
   8   7   4        372.70        372.41         1.61 o
   9   7   4        123.34        122.81         0.67 o
  10   7   4         15.93         17.54         0.25 o
  11   7   4         39.36         41.95         0.37 o
  12   7   4        116.37        119.53         0.78 o
  13   7   4          7.15          7.62         0.23 o
 -12   8   4         65.31         67.80         0.56 o
 -11   8   4         78.90         79.43         0.60 o
 -10   8   4        111.25        106.69         0.70 o
  -9   8   4        110.99        115.37         0.65 o
  -8   8   4        119.47        124.14         0.66 o
  -7   8   4        333.50        325.17         1.41 o
  -6   8   4        274.01        272.13         1.14 o
  -5   8   4        168.46        168.64         0.75 o
  -4   8   4        287.81        278.42         1.06 o
  -3   8   4        781.55        792.38         2.90 o
  -2   8   4          4.73          4.66         0.08 o
  -1   8   4        133.23        134.25         0.54 o
   0   8   4        530.17        498.21         1.84 o
   1   8   4        133.11        135.05         0.55 o
   2   8   4          4.68          4.86         0.12 o
   3   8   4        781.93        791.45         2.77 o
   4   8   4        287.91        278.93         1.14 o
   5   8   4        168.31        167.86         0.75 o
   6   8   4        273.50        272.90         1.18 o
   7   8   4        333.72        326.09         1.51 o
   8   8   4        119.50        124.53         0.68 o
   9   8   4        110.98        114.84         0.68 o
  10   8   4        111.06        107.26         0.68 o
  11   8   4         78.92         79.87         0.58 o
  12   8   4         65.30         68.47         0.54 o
 -12   9   4          0.78          0.85         0.15 o
 -11   9   4        232.43        238.09         1.43 o
 -10   9   4        178.82        179.74         1.09 o
  -9   9   4         25.34         27.06         0.28 o
  -8   9   4         13.26         10.71         0.18 o
  -7   9   4        169.35        171.40         0.88 o
  -6   9   4        315.28        315.15         1.42 o
  -5   9   4        347.70        361.07         1.51 o
  -4   9   4          8.64          8.51         0.11 o
  -3   9   4        199.28        199.51         0.86 o
  -2   9   4         85.01         83.94         0.40 o
  -1   9   4        519.20        512.43         1.93 o
   0   9   4         74.16         71.45         0.34 o
   1   9   4        519.06        510.68         1.94 o
   2   9   4         85.02         83.60         0.39 o
   3   9   4        199.38        199.97         0.79 o
   4   9   4          8.60          8.46         0.11 o
   5   9   4        348.35        363.35         1.53 o
   6   9   4        315.32        316.54         1.41 o
   7   9   4        169.65        172.66         0.85 o
   8   9   4         13.23         10.90         0.17 o
   9   9   4         25.35         27.33         0.30 o
  10   9   4        178.83        180.83         1.10 o
  11   9   4        232.47        241.40         1.46 o
  12   9   4          0.77          1.05         0.16 o
 -11  10   4          3.39          3.10         0.18 o
 -10  10   4         50.70         49.63         0.47 o
  -9  10   4         37.11         38.68         0.36 o
  -8  10   4         49.54         50.72         0.39 o
  -7  10   4        119.81        123.54         0.69 o
  -6  10   4        206.14        210.92         1.06 o
  -5  10   4         46.69         47.71         0.30 o
  -4  10   4         83.54         86.49         0.43 o
  -3  10   4         85.07         91.80         0.45 o
  -2  10   4          0.98          1.64         0.10 o
  -1  10   4         21.62         24.15         0.17 o
   0  10   4        119.59        123.97         0.56 o
   1  10   4         21.64         24.42         0.22 o
   2  10   4          0.98          1.66         0.08 o
   3  10   4         85.24         91.57         0.44 o
   4  10   4         83.64         86.80         0.44 o
   5  10   4         46.61         47.72         0.29 o
   6  10   4        205.90        210.41         1.00 o
   7  10   4        119.76        123.19         0.70 o
   8  10   4         49.55         50.56         0.42 o
   9  10   4         37.12         38.58         0.39 o
  10  10   4         50.64         49.52         0.47 o
  11  10   4          3.38          2.88         0.18 o
 -10  11   4         25.30         26.02         0.32 o
  -9  11   4          0.46          0.30         0.11 o
  -8  11   4        116.19        120.16         0.76 o
  -7  11   4        116.59        111.55         0.65 o
  -6  11   4         40.24         41.07         0.31 o
  -5  11   4         47.92         49.94         0.33 o
  -4  11   4        317.19        322.69         1.45 o
  -3  11   4         79.53         80.44         0.46 o
  -2  11   4        132.05        128.26         0.65 o
  -1  11   4         71.26         71.04         0.38 o
   0  11   4        397.16        407.46         1.79 o
   1  11   4         71.38         71.49         0.40 o
   2  11   4        132.16        127.15         0.61 o
   3  11   4         79.66         80.05         0.41 o
   4  11   4        316.98        323.36         1.49 o
   5  11   4         48.00         49.96         0.33 o
   6  11   4         40.21         40.83         0.32 o
   7  11   4        116.49        111.43         0.69 o
   8  11   4        116.45        120.25         0.85 o
   9  11   4          0.44          0.29         0.13 o
  10  11   4         25.37         26.40         0.37 o
 -10  12   4         54.67         55.02         0.54 o
  -9  12   4         45.71         45.58         0.44 o
  -8  12   4          7.65          6.89         0.18 o
  -7  12   4         78.22         77.95         0.53 o
  -6  12   4        134.78        134.56         0.77 o
  -5  12   4          9.50          9.13         0.17 o
  -4  12   4         78.32         80.68         0.48 o
  -3  12   4          3.34          3.00         0.10 o
  -2  12   4         12.54         14.06         0.16 o
  -1  12   4        194.03        193.92         0.95 o
   0  12   4         70.01         71.95         0.41 o
   1  12   4        194.07        194.89         0.96 o
   2  12   4         12.49         14.02         0.17 o
   3  12   4          3.35          3.27         0.10 o
   4  12   4         78.30         81.09         0.66 o
   5  12   4          9.45          8.96         0.15 o
   6  12   4        135.06        133.48         0.76 o
   7  12   4         78.29         77.74         0.54 o
   8  12   4          7.65          6.62         0.17 o
   9  12   4         45.80         46.26         0.44 o
  10  12   4         54.75         54.94         0.53 o
  -9  13   4         34.43         35.36         0.44 o
  -8  13   4         53.93         56.00         0.49 o
  -7  13   4         31.72         34.88         0.33 o
  -6  13   4          1.61          2.08         0.12 o
  -5  13   4         35.62         34.37         0.31 o
  -4  13   4         21.54         23.82         0.25 o
  -3  13   4         35.70         36.73         0.29 o
  -2  13   4        184.51        186.87         0.99 o
  -1  13   4         19.55         19.22         0.18 o
   0  13   4         62.03         58.52         0.37 o
   1  13   4         19.49         19.16         0.25 o
   2  13   4        184.53        185.23         0.97 o
   3  13   4         35.74         36.75         0.28 o
   4  13   4         21.57         23.41         0.24 o
   5  13   4         35.57         34.25         0.30 o
   6  13   4          1.61          1.81         0.11 o
   7  13   4         31.76         35.49         0.34 o
   8  13   4         53.76         55.21         0.48 o
   9  13   4         34.35         34.72         0.48 o
  -7  14   4         24.83         25.56         0.31 o
  -6  14   4        173.10        176.12         1.16 o
  -5  14   4         23.53         23.57         0.30 o
  -4  14   4         27.34         26.50         0.30 o
  -3  14   4         46.34         47.12         0.38 o
  -2  14   4        194.92        193.27         1.08 o
  -1  14   4         34.23         31.32         0.27 o
   0  14   4         47.61         46.82         0.35 o
   1  14   4         34.27         31.53         0.26 o
   2  14   4        194.92        193.03         1.10 o
   3  14   4         46.27         47.41         0.36 o
   4  14   4         27.40         26.85         0.28 o
   5  14   4         23.56         23.67         0.25 o
   6  14   4        173.15        174.22         1.10 o
   7  14   4         24.94         24.92         0.31 o
  -6  15   4         49.23         50.02         0.46 o
  -5  15   4        174.03        168.17         1.18 o
  -4  15   4         56.45         59.14         0.50 o
  -3  15   4         22.49         21.48         0.29 o
  -2  15   4         12.38         11.80         0.23 o
  -1  15   4        219.33        217.90         1.40 o
   0  15   4        142.98        138.84         0.88 o
   1  15   4        219.67        217.52         1.33 o
   2  15   4         12.41         12.10         0.18 o
   3  15   4         22.46         21.73         0.26 o
   4  15   4         56.45         59.35         0.47 o
   5  15   4        174.17        167.81         1.06 o
   6  15   4         49.18         49.24         0.42 o
  -4  16   4          1.35          1.54         0.12 o
  -3  16   4        110.94        109.63         0.87 o
  -2  16   4         81.73         89.55         0.69 o
  -1  16   4         48.85         52.10         0.44 o
   0  16   4          6.43          5.73         0.16 o
   1  16   4         48.74         52.38         0.45 o
   2  16   4         81.76         90.13         0.67 o
   3  16   4        110.97        111.34         0.84 o
   4  16   4          1.36          1.44         0.11 o
   0   0   5          0.07          9.67         0.62 o
   1   0   5         81.58         74.26         0.29 o
   2   0   5        332.14        357.24         1.11 o
   3   0   5         13.27         12.14         0.11 o
   4   0   5          1.26          0.82         0.08 o
   5   0   5         35.83         35.30         0.21 o
   6   0   5        157.38        152.32         0.63 o
   7   0   5         59.32         58.08         0.32 o
   8   0   5         27.99         27.08         0.22 o
   9   0   5          1.82          2.14         0.10 o
  10   0   5         94.79         93.31         0.59 o
  11   0   5         92.46         90.02         0.59 o
  12   0   5          0.01         -0.18         0.12 o
  13   0   5          9.86          8.65         0.23 o
 -13   1   5         23.02         21.73         0.33 o
 -12   1   5         25.74         24.88         0.35 o
 -11   1   5        116.22        113.49         0.68 o
 -10   1   5         54.94         52.04         0.37 o
  -9   1   5        181.30        179.36         0.82 o
  -8   1   5         82.60         79.94         0.43 o
  -7   1   5         38.05         38.33         0.24 o
  -6   1   5         20.56         19.55         0.19 o
  -5   1   5        233.05        225.76         0.83 o
  -4   1   5        105.40         98.01         0.39 o
  -3   1   5        567.66        548.21         1.70 o
  -2   1   5         32.40         35.22         0.18 o
  -1   1   5        230.18        222.96         0.71 o
   0   1   5        578.45        589.39         1.76 o
   1   1   5        229.70        222.02         0.71 o
   2   1   5         32.56         35.53         0.18 o
   3   1   5        567.41        546.72         1.70 o
   4   1   5        105.42         97.56         0.40 o
   5   1   5        233.26        226.35         0.83 o
   6   1   5         20.69         19.53         0.21 o
   7   1   5         38.18         38.66         0.26 o
   8   1   5         82.44         79.36         0.44 o
   9   1   5        181.05        178.27         0.87 o
  10   1   5         55.01         52.05         0.37 o
  11   1   5        116.29        114.15         0.70 o
  12   1   5         25.71         24.76         0.32 o
  13   1   5         22.91         22.12         0.33 o
 -13   2   5         47.39         45.90         0.47 o
 -12   2   5         12.06         12.27         0.25 o
 -11   2   5         86.99         87.51         0.54 o
 -10   2   5        129.62        123.13         0.66 o
  -9   2   5        105.65        106.90         0.57 o
  -8   2   5        116.58        118.66         0.55 o
  -7   2   5        322.54        314.43         1.21 o
  -6   2   5         65.79         66.97         0.33 o
  -5   2   5       1024.70       1009.77         3.35 o
  -4   2   5        283.54        270.84         0.94 o
  -3   2   5        280.49        286.26         0.94 o
  -2   2   5        245.21        242.51         0.82 o
  -1   2   5        574.31        538.55         1.64 o
   0   2   5         69.37         74.35         0.30 o
   1   2   5        574.92        537.23         1.66 o
   2   2   5        245.41        242.94         0.79 o
   3   2   5        280.72        285.64         0.95 o
   4   2   5        283.67        272.37         0.95 o
   5   2   5       1025.39       1009.59         3.24 o
   6   2   5         65.81         66.60         0.34 o
   7   2   5        322.64        315.95         1.28 o
   8   2   5        116.68        117.42         0.61 o
   9   2   5        105.46        107.87         0.59 o
  10   2   5        129.77        123.37         0.67 o
  11   2   5         86.89         86.84         0.56 o
  12   2   5         12.00         12.61         0.25 o
  13   2   5         47.34         46.48         0.45 o
 -13   3   5         27.44         28.50         0.38 o
 -12   3   5         90.30         91.79         0.63 o
 -11   3   5         96.66        102.64         0.62 o
 -10   3   5         49.78         50.26         0.37 o
  -9   3   5         26.69         26.49         0.24 o
  -8   3   5         30.91         29.68         0.22 o
  -7   3   5         26.32         26.62         0.20 o
  -6   3   5        312.47        307.05         1.16 o
  -5   3   5         72.30         69.15         0.38 o
  -4   3   5        344.03        347.76         1.19 o
  -3   3   5        397.39        388.19         1.30 o
  -2   3   5        279.96        265.81         0.90 o
  -1   3   5        158.55        167.31         0.60 o
   0   3   5        317.90        281.49         0.97 o
   1   3   5        158.55        168.83         0.60 o
   2   3   5        280.23        265.18         0.91 o
   3   3   5        397.39        386.59         1.28 o
   4   3   5        343.59        346.67         1.18 o
   5   3   5         72.45         69.25         0.32 o
   6   3   5        312.63        306.75         1.19 o
   7   3   5         26.27         26.25         0.22 o
   8   3   5         30.90         29.86         0.24 o
   9   3   5         26.76         26.67         0.25 o
  10   3   5         49.82         50.43         0.38 o
  11   3   5         96.60        102.03         0.65 o
  12   3   5         90.15         90.02         0.64 o
  13   3   5         27.44         28.84         0.37 o
 -13   4   5         79.91         86.46         0.67 o
 -12   4   5         60.21         62.02         0.48 o
 -11   4   5         85.77         85.89         0.58 o
 -10   4   5        186.93        179.92         0.99 o
  -9   4   5        183.59        182.46         0.88 o
  -8   4   5        165.54        163.07         0.75 o
  -7   4   5          5.80          5.55         0.11 o
  -6   4   5         31.51         31.51         0.21 o
  -5   4   5        272.35        277.80         1.03 o
  -4   4   5        113.13        105.64         0.43 o
  -3   4   5        173.51        175.92         0.64 o
  -2   4   5        595.04        572.35         1.83 o
  -1   4   5        338.10        345.76         1.13 o
   0   4   5         39.11         43.03         0.19 o
   1   4   5        338.46        345.47         1.17 o
   2   4   5        594.89        571.50         2.01 o
   3   4   5        173.75        176.21         0.64 o
   4   4   5        113.20        105.30         0.44 o
   5   4   5        272.61        277.85         1.02 o
   6   4   5         31.60         31.75         0.21 o
   7   4   5          5.84          6.30         0.11 o
   8   4   5        165.73        164.27         0.77 o
   9   4   5        183.73        184.11         0.86 o
  10   4   5        186.80        179.04         0.93 o
  11   4   5         85.75         85.53         0.57 o
  12   4   5         60.20         61.08         0.48 o
  13   4   5         79.88         85.66         0.65 o
 -12   5   5         21.50         22.93         0.31 o
 -11   5   5         20.64         19.47         0.26 o
 -10   5   5         86.70         85.58         0.56 o
  -9   5   5        156.98        159.08         0.82 o
  -8   5   5         51.05         55.94         0.36 o
  -7   5   5        397.69        395.77         1.59 o
  -6   5   5         61.99         58.86         0.31 o
  -5   5   5         84.08         85.39         0.38 o
  -4   5   5        134.99        132.16         0.53 o
  -3   5   5        701.11        693.92         2.33 o
  -2   5   5        280.58        280.26         0.99 o
  -1   5   5        191.41        194.58         0.70 o
   0   5   5        307.41        289.78         0.93 o
   1   5   5        191.65        194.85         0.67 o
   2   5   5        280.38        279.01         0.93 o
   3   5   5        700.57        690.75         2.23 o
   4   5   5        135.08        132.18         0.52 o
   5   5   5         84.15         84.79         0.40 o
   6   5   5         61.99         59.11         0.34 o
   7   5   5        397.65        391.74         1.57 o
   8   5   5         51.12         56.76         0.36 o
   9   5   5        157.18        160.64         0.78 o
  10   5   5         86.76         86.01         0.52 o
  11   5   5         20.69         18.89         0.26 o
  12   5   5         21.47         22.47         0.30 o
 -12   6   5         44.37         43.11         0.44 o
 -11   6   5        153.37        158.57         1.06 o
 -10   6   5          4.64          6.17         0.17 o
  -9   6   5        129.46        134.05         0.73 o
  -8   6   5         18.58         18.64         0.21 o
  -7   6   5         23.21         22.48         0.20 o
  -6   6   5         34.55         36.53         0.24 o
  -5   6   5        215.34        221.48         0.87 o
  -4   6   5        104.43         99.97         0.43 o
  -3   6   5         66.21         72.03         0.32 o
  -2   6   5         21.54         20.32         0.13 o
  -1   6   5         76.46         73.41         0.30 o
   0   6   5        121.95        127.07         0.47 o
   1   6   5         76.52         73.23         0.31 o
   2   6   5         21.50         20.16         0.14 o
   3   6   5         66.24         71.80         0.33 o
   4   6   5        104.44        100.46         0.45 o
   5   6   5        215.33        221.34         0.91 o
   6   6   5         34.48         36.23         0.23 o
   7   6   5         23.14         22.76         0.20 o
   8   6   5         18.57         18.73         0.22 o
   9   6   5        129.36        133.55         0.76 o
  10   6   5          4.62          6.07         0.15 o
  11   6   5        153.29        157.42         0.90 o
  12   6   5         44.45         44.11         0.44 o
 -12   7   5         35.85         38.58         0.40 o
 -11   7   5         33.47         34.17         0.36 o
 -10   7   5        179.30        177.48         1.05 o
  -9   7   5         50.12         49.38         0.40 o
  -8   7   5          2.64          2.72         0.12 o
  -7   7   5         58.70         60.71         0.38 o
  -6   7   5         76.72         73.99         0.40 o
  -5   7   5         17.63         18.36         0.16 o
  -4   7   5        107.89        110.69         0.52 o
  -3   7   5         97.66         94.42         0.45 o
  -2   7   5        123.94        126.80         0.54 o
  -1   7   5         25.82         27.87         0.17 o
   0   7   5          3.11          5.63         0.11 o
   1   7   5         25.81         28.03         0.17 o
   2   7   5        124.02        127.09         0.52 o
   3   7   5         97.23         93.68         0.40 o
   4   7   5        108.07        111.79         0.51 o
   5   7   5         17.57         18.96         0.25 o
   6   7   5         76.59         74.31         0.41 o
   7   7   5         58.60         61.49         0.38 o
   8   7   5          2.62          2.72         0.11 o
   9   7   5         50.07         49.54         0.40 o
  10   7   5        179.28        179.45         1.03 o
  11   7   5         33.52         34.20         0.35 o
  12   7   5         35.88         38.72         0.40 o
 -11   8   5         17.39         15.68         0.27 o
 -10   8   5         55.84         54.65         0.46 o
  -9   8   5         30.68         28.26         0.31 o
  -8   8   5        176.69        176.62         0.99 o
  -7   8   5         13.19         12.32         0.18 o
  -6   8   5         41.74         43.71         0.29 o
  -5   8   5        130.69        129.73         0.62 o
  -4   8   5        250.61        255.58         1.11 o
  -3   8   5        106.97        115.09         0.57 o
  -2   8   5         25.82         27.99         0.20 o
  -1   8   5        109.91         98.26         0.45 o
   0   8   5          0.01          0.34         0.06 o
   1   8   5        109.72         98.89         0.47 o
   2   8   5         25.98         28.36         0.19 o
   3   8   5        107.06        114.22         0.53 o
   4   8   5        250.43        258.80         1.10 o
   5   8   5        130.75        131.57         0.68 o
   6   8   5         41.80         44.86         0.31 o
   7   8   5         13.27         12.59         0.18 o
   8   8   5        176.51        175.75         0.96 o
   9   8   5         30.62         28.68         0.29 o
  10   8   5         55.95         53.81         0.45 o
  11   8   5         17.48         15.81         0.27 o
 -11   9   5         21.83         20.51         0.32 o
 -10   9   5        141.02        147.86         0.98 o
  -9   9   5         35.93         38.97         0.39 o
  -8   9   5         74.84         76.59         0.54 o
  -7   9   5        137.61        135.19         0.82 o
  -6   9   5        181.30        182.29         0.94 o
  -5   9   5         85.23         84.07         0.45 o
  -4   9   5        361.76        379.04         1.69 o
  -3   9   5         15.55         15.08         0.16 o
  -2   9   5         49.13         48.87         0.29 o
  -1   9   5         16.39         15.78         0.18 o
   0   9   5         17.71         19.02         0.16 o
   1   9   5         16.35         15.05         0.15 o
   2   9   5         49.02         48.90         0.29 o
   3   9   5         15.56         14.91         0.15 o
   4   9   5        361.17        378.65         1.63 o
   5   9   5         85.07         84.39         0.48 o
   6   9   5        181.30        182.67         0.94 o
   7   9   5        137.49        135.12         0.75 o
   8   9   5         74.87         76.61         0.51 o
   9   9   5         35.94         39.54         0.36 o
  10   9   5        141.19        148.60         0.92 o
  11   9   5         21.77         21.16         0.32 o
 -10  10   5         52.80         55.65         0.57 o
  -9  10   5         35.28         36.79         0.40 o
  -8  10   5        124.30        124.30         0.81 o
  -7  10   5         18.99         18.80         0.22 o
  -6  10   5         35.42         35.68         0.29 o
  -5  10   5         59.27         58.56         0.38 o
  -4  10   5         23.79         27.01         0.23 o
  -3  10   5         21.29         19.54         0.19 o
  -2  10   5        199.61        197.98         0.91 o
  -1  10   5         47.87         47.59         0.29 o
   0  10   5         69.51         68.28         0.37 o
   1  10   5         47.94         47.56         0.28 o
   2  10   5        199.81        198.09         0.90 o
   3  10   5         21.19         19.73         0.20 o
   4  10   5         23.93         27.28         0.22 o
   5  10   5         59.37         58.41         0.37 o
   6  10   5         35.51         36.21         0.29 o
   7  10   5         18.99         18.69         0.24 o
   8  10   5        124.24        123.42         0.79 o
   9  10   5         35.23         36.74         0.40 o
  10  10   5         52.86         54.23         0.56 o
  -9  11   5         43.16         44.59         0.46 o
  -8  11   5         42.42         43.40         0.37 o
  -7  11   5         23.73         21.72         0.26 o
  -6  11   5        104.44        106.50         0.67 o
  -5  11   5         72.13         72.13         0.47 o
  -4  11   5        363.79        353.57         1.67 o
  -3  11   5        237.14        240.83         1.21 o
  -2  11   5         21.17         22.53         0.21 o
  -1  11   5        217.26        215.20         1.04 o
   0  11   5         22.06         20.09         0.19 o
   1  11   5        217.26        214.98         1.01 o
   2  11   5         21.26         22.16         0.21 o
   3  11   5        236.88        241.90         1.14 o
   4  11   5        364.17        352.48         1.68 o
   5  11   5         72.18         71.52         0.47 o
   6  11   5        104.49        105.57         0.67 o
   7  11   5         23.67         22.25         0.27 o
   8  11   5         42.41         43.41         0.39 o
   9  11   5         43.14         43.80         0.43 o
  -8  12   5         86.84         83.48         0.70 o
  -7  12   5         71.20         74.50         0.61 o
  -6  12   5         61.79         62.29         0.51 o
  -5  12   5        124.32        125.69         0.79 o
  -4  12   5         86.27         84.67         0.54 o
  -3  12   5         61.19         59.77         0.43 o
  -2  12   5         33.96         33.83         0.31 o
  -1  12   5        406.95        407.52         1.97 o
   0  12   5          8.22          7.42         0.17 o
   1  12   5        406.88        406.67         2.07 o
   2  12   5         33.98         33.75         0.28 o
   3  12   5         61.21         59.64         0.41 o
   4  12   5         86.31         83.89         0.54 o
   5  12   5        124.31        124.91         0.76 o
   6  12   5         61.70         62.63         0.47 o
   7  12   5         71.28         74.99         0.57 o
   8  12   5         86.80         82.26         0.63 o
  -7  13   5         65.56         68.62         0.62 o
  -6  13   5         10.73         10.38         0.23 o
  -5  13   5         61.67         61.39         0.51 o
  -4  13   5         57.28         57.65         0.47 o
  -3  13   5        240.87        233.17         1.43 o
  -2  13   5         18.56         19.85         0.24 o
  -1  13   5         31.51         34.54         0.36 o
   0  13   5         26.90         27.31         0.26 o
   1  13   5         31.47         34.27         0.30 o
   2  13   5         18.54         19.54         0.25 o
   3  13   5        241.32        230.98         1.36 o
   4  13   5         57.29         56.92         0.45 o
   5  13   5         61.62         60.68         0.46 o
   6  13   5         10.74          9.87         0.21 o
   7  13   5         65.68         66.82         0.54 o
  -6  14   5          7.36          6.47         0.20 o
  -5  14   5         17.24         18.68         0.31 o
  -4  14   5         89.26         87.02         0.73 o
  -3  14   5          5.80          5.83         0.19 o
  -2  14   5        106.93        105.32         0.75 o
  -1  14   5         40.65         42.68         0.37 o
   0  14   5         21.41         20.69         0.24 o
   1  14   5         40.65         42.59         0.36 o
   2  14   5        106.86        105.49         0.70 o
   3  14   5          5.83          6.01         0.16 o
   4  14   5         89.19         86.74         0.65 o
   5  14   5         17.27         18.45         0.26 o
   6  14   5          7.37          6.43         0.18 o
  -4  15   5         41.39         42.15         0.45 o
  -3  15   5         21.45         18.43         0.29 o
  -2  15   5         26.90         29.28         0.31 o
  -1  15   5         41.91         40.78         0.44 o
   0  15   5        212.54        214.45         1.42 o
   1  15   5         41.87         40.70         0.38 o
   2  15   5         26.82         29.17         0.37 o
   3  15   5         21.42         19.04         0.28 o
   4  15   5         41.39         42.34         0.41 o
   0   0   6        340.75        309.26         1.52 o
   1   0   6        117.66        121.07         0.50 o
   2   0   6        114.85        115.52         0.48 o
   3   0   6         12.02         12.35         0.13 o
   4   0   6        194.62        193.86         0.77 o
   5   0   6        442.77        447.32         1.66 o
   6   0   6        191.38        182.52         0.75 o
   7   0   6          0.04          0.11         0.08 o
   8   0   6         16.73         16.25         0.20 o
   9   0   6        485.20        472.71         2.08 o
  10   0   6         12.67         13.12         0.23 o
  11   0   6         86.13         90.42         0.60 o
  12   0   6         41.39         43.23         0.42 o
 -12   1   6         21.05         20.25         0.32 o
 -11   1   6         53.37         54.73         0.44 o
 -10   1   6         64.96         66.76         0.46 o
  -9   1   6         44.41         48.04         0.34 o
  -8   1   6         53.35         52.37         0.35 o
  -7   1   6         15.33         15.39         0.17 o
  -6   1   6         72.47         70.29         0.37 o
  -5   1   6        131.93        130.61         0.56 o
  -4   1   6         26.81         24.03         0.18 o
  -3   1   6        189.15        187.14         0.73 o
  -2   1   6        596.69        573.15         1.99 o
  -1   1   6        405.67        390.21         1.39 o
   0   1   6        180.11        187.85         0.69 o
   1   1   6        405.67        390.53         1.38 o
   2   1   6        596.78        572.00         2.01 o
   3   1   6        189.30        187.09         0.74 o
   4   1   6         26.75         24.26         0.19 o
   5   1   6        132.03        130.81         0.58 o
   6   1   6         72.57         70.43         0.37 o
   7   1   6         15.27         15.19         0.17 o
   8   1   6         53.50         52.81         0.36 o
   9   1   6         44.45         47.75         0.37 o
  10   1   6         64.97         66.70         0.65 o
  11   1   6         53.34         54.64         0.46 o
  12   1   6         21.02         20.93         0.34 o
 -12   2   6         25.60         24.69         0.35 o
 -11   2   6         10.00         11.03         0.24 o
 -10   2   6         18.84         17.50         0.24 o
  -9   2   6         81.93         81.71         0.48 o
  -8   2   6        190.15        188.15         0.86 o
  -7   2   6        269.52        271.08         1.14 o
  -6   2   6         54.49         59.41         0.33 o
  -5   2   6         36.42         34.89         0.22 o
  -4   2   6        173.97        168.37         0.70 o
  -3   2   6        487.65        484.63         1.74 o
  -2   2   6         18.67         21.88         0.19 o
  -1   2   6         77.05         73.10         0.34 o
   0   2   6        930.59        893.69         3.01 o
   1   2   6         76.96         73.38         0.33 o
   2   2   6         18.56         21.79         0.35 o
   3   2   6        488.12        483.21         1.79 o
   4   2   6        173.97        168.14         0.69 o
   5   2   6         36.32         35.67         0.23 o
   6   2   6         54.29         59.35         0.34 o
   7   2   6        269.80        269.63         1.16 o
   8   2   6        190.40        188.58         0.89 o
   9   2   6         81.76         80.91         0.49 o
  10   2   6         18.81         17.81         0.24 o
  11   2   6         10.02         11.07         0.27 o
  12   2   6         25.60         24.34         0.36 o
 -12   3   6         15.30         16.10         0.31 o
 -11   3   6         91.77         93.28         0.66 o
 -10   3   6         68.30         69.15         0.49 o
  -9   3   6         32.58         32.80         0.29 o
  -8   3   6         29.55         31.36         0.26 o
  -7   3   6        100.90         98.77         0.50 o
  -6   3   6         50.71         49.29         0.29 o
  -5   3   6        211.74        213.80         0.86 o
  -4   3   6         12.22         13.52         0.14 o
  -3   3   6         40.19         39.09         0.22 o
  -2   3   6         36.92         35.30         0.21 o
  -1   3   6         63.89         61.69         0.30 o
   0   3   6          4.71         11.47         0.44 o
   1   3   6         63.70         61.18         0.29 o
   2   3   6         36.86         35.23         0.24 o
   3   3   6         40.25         39.77         0.23 o
   4   3   6         12.17         13.56         0.14 o
   5   3   6        212.35        214.55         0.86 o
   6   3   6         50.70         49.61         0.30 o
   7   3   6        101.06         98.36         0.51 o
   8   3   6         29.55         31.06         0.27 o
   9   3   6         32.68         32.02         0.31 o
  10   3   6         68.31         68.86         0.48 o
  11   3   6         91.69         93.21         0.65 o
  12   3   6         15.33         15.60         0.31 o
 -12   4   6          7.05          7.10         0.20 o
 -11   4   6          3.96          3.77         0.17 o
 -10   4   6         64.50         64.71         0.47 o
  -9   4   6        108.32        108.66         0.64 o
  -8   4   6         16.21         16.89         0.22 o
  -7   4   6         47.12         48.49         0.33 o
  -6   4   6         25.84         26.90         0.21 o
  -5   4   6         81.75         82.79         0.41 o
  -4   4   6         46.00         46.86         0.28 o
  -3   4   6        100.44        102.56         0.47 o
  -2   4   6         57.10         55.86         0.29 o
  -1   4   6         24.49         23.55         0.17 o
   0   4   6         54.29         66.13         0.32 o
   1   4   6         24.40         23.59         0.16 o
   2   4   6         57.15         55.78         0.28 o
   3   4   6        100.75        103.35         0.47 o
   4   4   6         45.97         46.63         0.27 o
   5   4   6         81.76         83.02         0.45 o
   6   4   6         25.75         26.89         0.22 o
   7   4   6         47.28         49.72         0.32 o
   8   4   6         16.15         16.98         0.21 o
   9   4   6        108.26        108.61         0.63 o
  10   4   6         64.51         64.43         0.47 o
  11   4   6          3.95          4.05         0.16 o
  12   4   6          7.04          7.03         0.23 o
 -11   5   6         10.88         11.27         0.23 o
 -10   5   6          5.70          5.81         0.17 o
  -9   5   6         50.50         49.32         0.39 o
  -8   5   6        159.96        159.84         0.88 o
  -7   5   6         73.94         77.22         0.45 o
  -6   5   6         86.27         87.85         0.46 o
  -5   5   6        205.29        195.66         0.85 o
  -4   5   6        249.83        247.41         1.01 o
  -3   5   6         71.89         73.28         0.37 o
  -2   5   6          5.77          6.08         0.10 o
  -1   5   6        146.91        141.67         0.60 o
   0   5   6         99.52        100.75         0.45 o
   1   5   6        146.83        141.65         0.56 o
   2   5   6          5.86          6.20         0.10 o
   3   5   6         72.03         73.33         0.36 o
   4   5   6        249.82        246.92         1.03 o
   5   5   6        205.33        196.99         0.83 o
   6   5   6         86.39         88.31         0.47 o
   7   5   6         74.12         78.08         0.45 o
   8   5   6        159.89        160.13         0.80 o
   9   5   6         50.40         48.63         0.41 o
  10   5   6          5.74          5.51         0.17 o
  11   5   6         10.93         11.35         0.24 o
 -11   6   6         52.57         53.72         0.49 o
 -10   6   6         75.78         78.64         0.55 o
  -9   6   6         11.55         14.17         0.28 o
  -8   6   6         69.50         68.03         0.47 o
  -7   6   6         49.32         48.34         0.33 o
  -6   6   6        424.24        427.47         1.76 o
  -5   6   6         22.99         24.98         0.21 o
  -4   6   6         22.44         24.95         0.20 o
  -3   6   6         51.13         53.63         0.30 o
  -2   6   6        151.55        152.78         0.65 o
  -1   6   6         96.03         89.83         0.41 o
   0   6   6          5.44         10.04         0.26 o
   1   6   6         95.97         89.95         0.47 o
   2   6   6        151.46        152.48         0.67 o
   3   6   6         51.13         53.07         0.33 o
   4   6   6         22.42         25.16         0.22 o
   5   6   6         22.96         24.98         0.22 o
   6   6   6        424.41        429.02         1.81 o
   7   6   6         49.27         48.96         0.34 o
   8   6   6         69.53         68.93         0.45 o
   9   6   6         11.59         14.32         0.22 o
  10   6   6         75.82         79.11         0.56 o
  11   6   6         52.51         52.16         0.56 o
 -10   7   6         43.44         44.60         0.49 o
  -9   7   6         50.61         52.05         0.42 o
  -8   7   6        163.41        165.75         0.96 o
  -7   7   6         57.65         56.12         0.39 o
  -6   7   6         50.34         49.35         0.33 o
  -5   7   6        155.88        162.64         0.80 o
  -4   7   6         92.17         86.33         0.47 o
  -3   7   6        175.20        178.08         0.84 o
  -2   7   6        154.58        154.24         0.71 o
  -1   7   6         30.95         30.36         0.23 o
   0   7   6        243.39        245.96         1.03 o
   1   7   6         30.94         30.73         0.20 o
   2   7   6        154.38        154.52         0.68 o
   3   7   6        175.22        177.30         0.81 o
   4   7   6         92.01         86.91         0.46 o
   5   7   6        155.71        162.06         0.80 o
   6   7   6         50.22         49.39         0.33 o
   7   7   6         57.77         56.42         0.40 o
   8   7   6        163.53        166.17         0.99 o
   9   7   6         50.59         52.25         0.41 o
  10   7   6         43.51         44.46         0.39 o
 -10   8   6         42.48         42.72         0.45 o
  -9   8   6         43.99         43.07         0.38 o
  -8   8   6          2.94          3.50         0.15 o
  -7   8   6        135.49        136.62         0.77 o
  -6   8   6         68.70         70.21         0.45 o
  -5   8   6         28.06         28.18         0.25 o
  -4   8   6         74.89         70.67         0.43 o
  -3   8   6        207.92        210.78         1.01 o
  -2   8   6        101.74         97.90         0.53 o
  -1   8   6        286.60        281.91         1.27 o
   0   8   6         77.27         72.36         0.42 o
   1   8   6        286.53        282.88         1.26 o
   2   8   6        101.68         97.83         0.53 o
   3   8   6        207.83        212.03         1.06 o
   4   8   6         74.89         70.10         0.44 o
   5   8   6         28.15         28.30         0.28 o
   6   8   6         68.61         70.55         0.48 o
   7   8   6        135.41        136.73         0.81 o
   8   8   6          2.93          3.50         0.14 o
   9   8   6         43.90         42.92         0.38 o
  10   8   6         42.43         42.90         0.38 o
  -9   9   6         22.72         23.57         0.31 o
  -8   9   6         13.74         13.25         0.29 o
  -7   9   6         47.12         49.27         0.40 o
  -6   9   6        115.19        116.35         0.70 o
  -5   9   6        132.66        134.66         0.73 o
  -4   9   6        121.93        126.26         0.70 o
  -3   9   6         41.66         44.73         0.32 o
  -2   9   6         46.49         46.96         0.33 o
  -1   9   6        231.75        240.07         1.11 o
   0   9   6         92.32         98.38         0.52 o
   1   9   6        231.54        238.54         1.09 o
   2   9   6         46.58         47.01         0.32 o
   3   9   6         41.71         44.67         0.32 o
   4   9   6        122.06        128.54         0.70 o
   5   9   6        132.72        136.19         0.78 o
   6   9   6        115.03        116.19         0.75 o
   7   9   6         47.21         49.56         0.43 o
   8   9   6         13.74         13.48         0.23 o
   9   9   6         22.75         23.17         0.29 o
  -9  10   6         38.06         40.88         0.43 o
  -8  10   6         11.44         12.58         0.25 o
  -7  10   6         25.97         26.14         0.29 o
  -6  10   6         21.81         23.21         0.27 o
  -5  10   6         13.08         13.75         0.20 o
  -4  10   6         76.04         75.86         0.49 o
  -3  10   6         88.86         86.27         0.53 o
  -2  10   6         77.40         76.76         0.48 o
  -1  10   6         48.94         52.89         0.34 o
   0  10   6         61.78         56.79         0.35 o
   1  10   6         48.83         52.91         0.33 o
   2  10   6         77.43         76.56         0.45 o
   3  10   6         88.61         86.74         0.51 o
   4  10   6         76.03         76.08         0.49 o
   5  10   6         13.05         13.83         0.21 o
   6  10   6         21.74         23.07         0.26 o
   7  10   6         25.86         26.18         0.30 o
   8  10   6         11.43         12.49         0.25 o
   9  10   6         37.95         41.25         0.45 o
  -8  11   6         37.23         37.70         0.42 o
  -7  11   6         81.48         79.57         0.63 o
  -6  11   6         35.04         34.46         0.33 o
  -5  11   6         40.84         40.72         0.35 o
  -4  11   6         63.59         62.77         0.44 o
  -3  11   6          5.92          5.82         0.14 o
  -2  11   6         70.92         72.68         0.47 o
  -1  11   6         31.54         29.08         0.26 o
   0  11   6          1.10          2.44         0.11 o
   1  11   6         31.68         29.05         0.24 o
   2  11   6         70.89         72.42         0.45 o
   3  11   6          5.90          5.88         0.14 o
   4  11   6         63.55         61.68         0.45 o
   5  11   6         40.82         40.69         0.37 o
   6  11   6         35.07         34.71         0.35 o
   7  11   6         81.34         78.71         0.60 o
   8  11   6         37.30         38.09         0.40 o
  -7  12   6         24.57         21.06         0.33 o
  -6  12   6         33.82         34.32         0.38 o
  -5  12   6         13.22         13.06         0.24 o
  -4  12   6         41.87         43.56         0.36 o
  -3  12   6         11.50         10.85         0.19 o
  -2  12   6         36.27         39.11         0.37 o
  -1  12   6         40.61         40.84         0.34 o
   0  12   6        196.83        202.00         1.09 o
   1  12   6         40.56         40.72         0.31 o
   2  12   6         36.34         38.43         0.32 o
   3  12   6         11.52         10.83         0.19 o
   4  12   6         41.99         43.59         0.40 o
   5  12   6         13.16         12.53         0.22 o
   6  12   6         33.90         33.52         0.35 o
   7  12   6         24.58         21.18         0.30 o
  -5  13   6          3.38          3.34         0.15 o
  -4  13   6         14.84         16.10         0.26 o
  -3  13   6         41.86         41.79         0.38 o
  -2  13   6         64.37         64.03         0.50 o
  -1  13   6          4.04          4.76         0.14 o
   0  13   6        112.15        112.47         0.75 o
   1  13   6          4.06          4.57         0.12 o
   2  13   6         64.27         64.07         0.49 o
   3  13   6         41.73         41.66         0.37 o
   4  13   6         14.87         15.50         0.31 o
   5  13   6          3.39          3.56         0.15 o
  -3  14   6         16.70         16.47         0.25 o
  -2  14   6         13.41         13.35         0.30 o
  -1  14   6         17.08         16.00         0.26 o
   0  14   6         38.71         39.99         0.37 o
   1  14   6         17.12         16.09         0.23 o
   2  14   6         13.41         13.23         0.23 o
   3  14   6         16.68         15.96         0.23 o
   0   0   7         19.91         22.11         0.28 o
   1   0   7         77.46         75.74         0.39 o
   2   0   7         20.16         22.83         0.18 o
   3   0   7          0.63          0.25         0.07 o
   4   0   7          2.24          2.45         0.10 o
   5   0   7         75.64         73.84         0.42 o
   6   0   7         78.19         80.50         0.44 o
   7   0   7         10.00          9.93         0.16 o
   8   0   7          1.89          1.73         0.12 o
   9   0   7          6.69          7.74         0.18 o
  10   0   7         51.96         54.93         0.43 o
  11   0   7          7.27          8.89         0.23 o
 -11   1   7         22.33         22.40         0.34 o
 -10   1   7         80.36         79.91         0.55 o
  -9   1   7         97.94         98.64         0.65 o
  -8   1   7        107.46        109.85         0.58 o
  -7   1   7         27.26         29.20         0.25 o
  -6   1   7          8.60         10.05         0.16 o
  -5   1   7         35.39         35.77         0.26 o
  -4   1   7          5.98          6.06         0.14 o
  -3   1   7         31.09         32.34         0.23 o
  -2   1   7         10.95         12.21         0.15 o
  -1   1   7        158.47        155.18         0.67 o
   0   1   7         66.54         64.99         0.35 o
   1   1   7        158.20        154.09         0.68 o
   2   1   7         11.02         12.50         0.14 o
   3   1   7         31.05         32.94         0.32 o
   4   1   7          5.98          6.12         0.12 o
   5   1   7         35.33         35.36         0.25 o
   6   1   7          8.63         10.16         0.16 o
   7   1   7         27.24         28.91         0.28 o
   8   1   7        107.36        109.43         0.60 o
   9   1   7         97.89         98.30         0.59 o
  10   1   7         80.38         79.40         0.56 o
  11   1   7         22.34         22.56         0.32 o
 -10   2   7         72.83         72.35         0.56 o
  -9   2   7         57.57         58.66         0.44 o
  -8   2   7         74.61         76.23         0.47 o
  -7   2   7         24.54         24.01         0.23 o
  -6   2   7         42.06         43.16         0.31 o
  -5   2   7        124.52        123.55         0.60 o
  -4   2   7         84.85         88.83         0.44 o
  -3   2   7        125.85        126.77         0.56 o
  -2   2   7         56.26         54.85         0.31 o
  -1   2   7         45.12         41.21         0.25 o
   0   2   7          0.77          0.90         0.08 o
   1   2   7         45.22         41.61         0.26 o
   2   2   7         56.37         54.60         0.31 o
   3   2   7        125.73        126.12         0.59 o
   4   2   7         84.85         88.17         0.48 o
   5   2   7        124.69        123.81         0.61 o
   6   2   7         42.10         43.10         0.30 o
   7   2   7         24.54         24.15         0.24 o
   8   2   7         74.68         76.86         0.48 o
   9   2   7         57.47         58.28         0.43 o
  10   2   7         72.90         72.36         0.53 o
 -10   3   7         12.05         12.91         0.25 o
  -9   3   7         11.83         12.15         0.22 o
  -8   3   7         11.81         11.27         0.19 o
  -7   3   7         25.69         26.06         0.25 o
  -6   3   7        183.12        182.01         0.86 o
  -5   3   7        101.77         96.18         0.52 o
  -4   3   7         71.31         71.74         0.39 o
  -3   3   7         61.64         60.44         0.34 o
  -2   3   7        118.34        118.10         0.53 o
  -1   3   7        118.86        114.20         0.51 o
   0   3   7        121.80        118.68         0.54 o
   1   3   7        118.88        113.77         0.54 o
   2   3   7        118.37        117.79         0.54 o
   3   3   7         61.64         60.75         0.36 o
   4   3   7         71.36         72.08         0.40 o
   5   3   7        101.77         95.78         0.50 o
   6   3   7        183.09        182.12         0.88 o
   7   3   7         25.63         25.90         0.25 o
   8   3   7         11.81         11.80         0.20 o
   9   3   7         11.82         12.29         0.22 o
  10   3   7         11.98         12.41         0.23 o
 -10   4   7         15.55         15.33         0.27 o
  -9   4   7         62.43         62.22         0.46 o
  -8   4   7        127.66        130.31         0.74 o
  -7   4   7         58.02         56.67         0.39 o
  -6   4   7         52.98         52.32         0.35 o
  -5   4   7        160.66        156.93         0.73 o
  -4   4   7          9.90         10.39         0.20 o
  -3   4   7        180.33        180.90         0.80 o
  -2   4   7        150.25        150.93         0.67 o
  -1   4   7        149.24        148.41         0.66 o
   0   4   7          0.64          0.47         0.09 o
   1   4   7        149.34        147.11         0.68 o
   2   4   7        150.42        152.32         0.68 o
   3   4   7        180.04        180.94         0.82 o
   4   4   7          9.88         10.25         0.18 o
   5   4   7        160.81        156.28         0.75 o
   6   4   7         53.02         51.85         0.36 o
   7   4   7         57.96         56.21         0.40 o
   8   4   7        127.52        128.40         0.72 o
   9   4   7         62.51         62.43         0.45 o
  10   4   7         15.59         15.77         0.25 o
 -10   5   7         71.31         69.49         0.53 o
  -9   5   7         39.64         42.13         0.37 o
  -8   5   7         17.56         17.56         0.25 o
  -7   5   7         89.97         89.98         0.55 o
  -6   5   7          5.79          5.98         0.14 o
  -5   5   7         26.27         26.75         0.23 o
  -4   5   7         70.41         67.79         0.39 o
  -3   5   7        236.35        239.81         1.03 o
  -2   5   7        192.23        183.43         0.79 o
  -1   5   7         52.83         53.90         0.32 o
   0   5   7         95.91         93.17         0.47 o
   1   5   7         52.82         53.62         0.31 o
   2   5   7        192.05        183.81         0.80 o
   3   5   7        236.42        240.47         1.07 o
   4   5   7         70.48         67.61         0.41 o
   5   5   7         26.20         26.79         0.24 o
   6   5   7          5.81          5.97         0.14 o
   7   5   7         90.05         89.25         0.55 o
   8   5   7         17.64         17.51         0.25 o
   9   5   7         39.60         42.77         0.38 o
  10   5   7         71.31         69.76         0.52 o
  -9   6   7          1.19          0.98         0.13 o
  -8   6   7          2.32          2.78         0.14 o
  -7   6   7         31.62         32.09         0.31 o
  -6   6   7         15.27         15.07         0.20 o
  -5   6   7         73.64         75.62         0.45 o
  -4   6   7        119.72        115.97         0.59 o
  -3   6   7         17.72         17.17         0.19 o
  -2   6   7         21.41         22.63         0.21 o
  -1   6   7        202.68        208.57         0.93 o
   0   6   7        237.53        236.79         1.02 o
   1   6   7        202.66        207.24         0.91 o
   2   6   7         21.46         22.53         0.21 o
   3   6   7         17.75         17.13         0.20 o
   4   6   7        119.86        116.07         0.62 o
   5   6   7         73.76         75.70         0.47 o
   6   6   7         15.24         15.52         0.21 o
   7   6   7         31.57         32.34         0.31 o
   8   6   7          2.32          2.69         0.14 o
   9   6   7          1.19          0.83         0.14 o
  -9   7   7         14.04         14.37         0.25 o
  -8   7   7         27.16         27.63         0.32 o
  -7   7   7         43.42         42.10         0.37 o
  -6   7   7         12.51         12.87         0.21 o
  -5   7   7         16.74         16.97         0.22 o
  -4   7   7         43.61         42.06         0.32 o
  -3   7   7         58.86         61.76         0.40 o
  -2   7   7         28.42         27.88         0.25 o
  -1   7   7          2.22          3.02         0.10 o
   0   7   7        125.33        132.77         0.70 o
   1   7   7          2.24          3.30         0.11 o
   2   7   7         28.44         27.85         0.23 o
   3   7   7         58.77         61.99         0.42 o
   4   7   7         43.60         42.41         0.34 o
   5   7   7         16.78         16.44         0.22 o
   6   7   7         12.55         13.17         0.21 o
   7   7   7         43.44         41.99         0.36 o
   8   7   7         27.06         27.54         0.31 o
   9   7   7         14.02         14.39         0.27 o
  -8   8   7         37.84         38.55         0.40 o
  -7   8   7         14.88         16.00         0.25 o
  -6   8   7         53.42         52.14         0.41 o
  -5   8   7         99.53        103.65         0.64 o
  -4   8   7        151.22        150.93         0.87 o
  -3   8   7         38.95         40.78         0.34 o
  -2   8   7         25.30         23.94         0.25 o
  -1   8   7         32.32         32.07         0.29 o
   0   8   7          1.12          1.39         0.11 o
   1   8   7         32.38         31.45         0.29 o
   2   8   7         25.21         24.40         0.25 o
   3   8   7         39.03         39.88         0.37 o
   4   8   7        151.08        150.53         0.91 o
   5   8   7         99.67        104.27         0.70 o
   6   8   7         53.44         51.75         0.42 o
   7   8   7         14.94         15.74         0.28 o
   8   8   7         37.84         38.96         0.40 o
  -8   9   7          6.84          6.40         0.20 o
  -7   9   7         35.36         35.28         0.38 o
  -6   9   7         34.33         35.13         0.35 o
  -5   9   7         57.55         58.98         0.45 o
  -4   9   7        109.26        113.51         0.72 o
  -3   9   7         97.43         95.72         0.64 o
  -2   9   7         13.74         14.20         0.22 o
  -1   9   7          4.15          2.91         0.12 o
   0   9   7        151.28        157.66         0.92 o
   1   9   7          4.15          2.82         0.12 o
   2   9   7         13.71         13.79         0.21 o
   3   9   7         97.51         95.98         0.65 o
   4   9   7        109.08        111.96         0.75 o
   5   9   7         57.67         59.28         0.48 o
   6   9   7         34.24         35.26         0.44 o
   7   9   7         35.36         35.57         0.40 o
   8   9   7          6.84          6.36         0.21 o
  -7  10   7         36.28         36.76         0.42 o
  -6  10   7          0.68          0.97         0.13 o
  -5  10   7          1.36          1.94         0.19 o
  -4  10   7          0.46          0.56         0.11 o
  -3  10   7         13.56         13.61         0.22 o
  -2  10   7        175.41        180.53         1.04 o
  -1  10   7          5.84          5.27         0.15 o
   0  10   7          0.17          0.23         0.10 o
   1  10   7          5.84          5.26         0.14 o
   2  10   7        175.32        179.98         1.00 o
   3  10   7         13.53         13.81         0.23 o
   4  10   7          0.44          0.47         0.13 o
   5  10   7          1.35          1.62         0.14 o
   6  10   7          0.67          0.63         0.14 o
   7  10   7         36.31         36.88         0.42 o
  -5  11   7         42.09         44.29         0.40 o
  -4  11   7         23.56         24.01         0.29 o
  -3  11   7         58.37         56.15         0.45 o
  -2  11   7         39.81         38.56         0.35 o
  -1  11   7         47.63         49.71         0.43 o
   0  11   7         28.38         29.21         0.31 o
   1  11   7         47.56         49.21         0.40 o
   2  11   7         39.86         38.04         0.33 o
   3  11   7         58.21         55.88         0.45 o
   4  11   7         23.57         23.67         0.31 o
   5  11   7         42.11         43.63         0.41 o
  -4  12   7         50.84         47.58         0.46 o
  -3  12   7         55.56         53.32         0.49 o
  -2  12   7          8.71          8.86         0.22 o
  -1  12   7         64.45         64.77         0.55 o
   0  12   7         18.72         18.57         0.39 o
   1  12   7         64.37         64.10         0.50 o
   2  12   7          8.67          8.46         0.19 o
   3  12   7         55.59         53.18         0.44 o
   4  12   7         50.90         48.30         0.47 o
   0  13   7          0.01          0.12         0.12 o
   0   0   8         18.09         17.91         0.29 o
   1   0   8         51.31         51.63         0.34 o
   2   0   8         53.86         54.72         0.36 o
   3   0   8          7.78          6.85         0.14 o
   4   0   8         11.50         13.19         0.18 o
   5   0   8         80.51         82.32         0.47 o
   6   0   8        232.89        244.48         1.13 o
   7   0   8         20.73         20.93         0.27 o
   8   0   8         42.66         44.63         0.39 o
   9   0   8         45.74         45.37         0.40 o
  -9   1   8         29.14         29.31         0.37 o
  -8   1   8        131.04        135.19         0.82 o
  -7   1   8         16.08         15.88         0.23 o
  -6   1   8         56.57         55.09         0.39 o
  -5   1   8         22.45         24.02         0.25 o
  -4   1   8         28.48         28.41         0.24 o
  -3   1   8         85.57         87.17         0.46 o
  -2   1   8         40.50         38.78         0.29 o
  -1   1   8        153.20        147.09         0.71 o
   0   1   8         14.40         14.57         0.18 o
   1   1   8        153.16        147.93         0.72 o
   2   1   8         40.67         39.21         0.29 o
   3   1   8         85.62         86.57         0.50 o
   4   1   8         28.49         28.35         0.26 o
   5   1   8         22.42         23.87         0.24 o
   6   1   8         56.60         54.81         0.38 o
   7   1   8         16.04         16.12         0.23 o
   8   1   8        131.01        134.98         0.86 o
   9   1   8         29.09         28.99         0.34 o
  -9   2   8         33.61         33.99         0.39 o
  -8   2   8         83.30         86.35         0.59 o
  -7   2   8        126.21        125.26         0.72 o
  -6   2   8         21.32         22.51         0.29 o
  -5   2   8          2.38          1.85         0.11 o
  -4   2   8         32.73         35.14         0.28 o
  -3   2   8         66.67         67.09         0.40 o
  -2   2   8          9.07          8.36         0.16 o
  -1   2   8         38.66         40.48         0.30 o
   0   2   8         28.59         28.20         0.24 o
   1   2   8         38.57         40.36         0.30 o
   2   2   8          9.04          8.65         0.16 o
   3   2   8         66.77         67.05         0.42 o
   4   2   8         32.78         35.47         0.27 o
   5   2   8          2.37          1.95         0.11 o
   6   2   8         21.29         22.49         0.25 o
   7   2   8        126.24        125.04         0.71 o
   8   2   8         83.38         86.60         0.59 o
   9   2   8         33.49         33.99         0.37 o
  -8   3   8         15.25         14.58         0.26 o
  -7   3   8         28.25         28.99         0.31 o
  -6   3   8         11.83         12.30         0.21 o
  -5   3   8         54.30         55.06         0.44 o
  -4   3   8         19.48         18.25         0.24 o
  -3   3   8         14.24         12.95         0.18 o
  -2   3   8         33.07         29.61         0.26 o
  -1   3   8         72.25         74.81         0.46 o
   0   3   8        125.99        127.19         0.68 o
   1   3   8         72.37         74.68         0.45 o
   2   3   8         33.14         29.53         0.26 o
   3   3   8         14.26         12.76         0.19 o
   4   3   8         19.49         18.17         0.22 o
   5   3   8         54.44         54.09         0.37 o
   6   3   8         11.76         11.87         0.20 o
   7   3   8         28.16         29.35         0.32 o
   8   3   8         15.25         14.35         0.25 o
  -8   4   8         34.47         34.45         0.37 o
  -7   4   8          4.49          5.74         0.17 o
  -6   4   8          5.79          5.62         0.15 o
  -5   4   8          5.82          6.76         0.19 o
  -4   4   8         37.67         36.25         0.30 o
  -3   4   8         40.65         40.65         0.30 o
  -2   4   8         50.77         50.15         0.33 o
  -1   4   8         53.20         50.10         0.35 o
   0   4   8        235.11        227.31         1.07 o
   1   4   8         53.10         50.66         0.39 o
   2   4   8         50.77         49.52         0.35 o
   3   4   8         40.69         40.71         0.32 o
   4   4   8         37.69         36.20         0.32 o
   5   4   8          5.79          6.79         0.17 o
   6   4   8          5.83          6.11         0.16 o
   7   4   8          4.48          5.76         0.17 o
   8   4   8         34.36         34.11         0.35 o
  -8   5   8          5.85          4.68         0.19 o
  -7   5   8          8.65          8.12         0.18 o
  -6   5   8         48.64         50.37         0.38 o
  -5   5   8         41.82         39.99         0.33 o
  -4   5   8         15.09         13.84         0.21 o
  -3   5   8         12.32         12.10         0.19 o
  -2   5   8         77.12         83.20         0.49 o
  -1   5   8         31.85         32.79         0.28 o
   0   5   8          4.17          4.45         0.12 o
   1   5   8         31.91         32.49         0.27 o
   2   5   8         77.07         82.80         0.49 o
   3   5   8         12.27         11.90         0.19 o
   4   5   8         15.11         14.02         0.22 o
   5   5   8         41.77         39.40         0.34 o
   6   5   8         48.65         49.68         0.39 o
   7   5   8          8.63          7.83         0.19 o
   8   5   8          5.90          4.76         0.16 o
  -7   6   8          1.05          0.99         0.14 o
  -6   6   8         57.90         58.00         0.43 o
  -5   6   8         92.93         91.45         0.57 o
  -4   6   8         34.98         37.50         0.33 o
  -3   6   8          5.98          5.40         0.14 o
  -2   6   8         51.40         49.40         0.36 o
  -1   6   8         32.93         30.75         0.28 o
   0   6   8        114.34        120.31         0.65 o
   1   6   8         32.83         30.66         0.27 o
   2   6   8         51.42         49.23         0.36 o
   3   6   8          6.00          5.43         0.14 o
   4   6   8         35.04         37.51         0.34 o
   5   6   8         92.80         91.02         0.58 o
   6   6   8         57.85         57.48         0.45 o
   7   6   8          1.04          0.72         0.14 o
  -7   7   8         66.80         69.32         0.56 o
  -6   7   8          1.89          2.22         0.14 o
  -5   7   8          4.81          4.11         0.15 o
  -4   7   8         19.75         20.63         0.27 o
  -3   7   8         65.46         64.83         0.47 o
  -2   7   8        183.09        181.52         0.98 o
  -1   7   8         27.01         25.65         0.28 o
   0   7   8         10.47         11.75         0.22 o
   1   7   8         26.98         25.93         0.29 o
   2   7   8        183.07        183.73         1.05 o
   3   7   8         65.38         64.10         0.48 o
   4   7   8         19.73         20.67         0.29 o
   5   7   8          4.80          4.26         0.16 o
   6   7   8          1.90          2.00         0.15 o
   7   7   8         66.78         68.62         0.57 o
  -6   8   8          5.73          7.18         0.19 o
  -5   8   8         20.83         21.64         0.29 o
  -4   8   8         28.09         26.19         0.32 o
  -3   8   8         29.55         30.08         0.32 o
  -2   8   8         61.99         59.76         0.47 o
  -1   8   8         13.51         14.39         0.25 o
   0   8   8        102.52         98.25         0.65 o
   1   8   8         13.50         13.90         0.25 o
   2   8   8         61.95         59.57         0.49 o
   3   8   8         29.52         29.59         0.33 o
   4   8   8         27.99         25.48         0.34 o
   5   8   8         20.85         21.15         0.31 o
   6   8   8          5.70          7.06         0.21 o
  -5   9   8         47.90         50.36         0.46 o
  -4   9   8         38.55         39.72         0.38 o
  -3   9   8         15.61         14.42         0.25 o
  -2   9   8          8.02          7.64         0.19 o
  -1   9   8         72.97         75.76         0.56 o
   0   9   8         28.09         28.69         0.32 o
   1   9   8         72.81         75.79         0.58 o
   2   9   8          8.04          7.30         0.19 o
   3   9   8         15.61         14.26         0.24 o
   4   9   8         38.62         39.48         0.44 o
   5   9   8         47.90         49.91         0.47 o
  -3  10   8         38.54         39.55         0.46 o
  -2  10   8          8.93         10.09         0.21 o
  -1  10   8         21.19         20.41         0.27 o
   0  10   8          0.01          0.17         0.12 o
   1  10   8         21.23         19.55         0.28 o
   2  10   8          8.93          9.65         0.22 o
   3  10   8         38.48         39.17         0.39 o
   0   0   9        184.51        180.22         1.30 o
   1   0   9         48.09         49.25         0.39 o
   2   0   9         11.64         12.79         0.22 o
   3   0   9         12.44         11.68         0.20 o
   4   0   9          5.61          4.80         0.16 o
   5   0   9         84.44         84.21         0.54 o
   6   0   9         13.42         15.93         0.24 o
  -6   1   9          3.69          4.22         0.16 o
  -5   1   9          0.85          0.88         0.13 o
  -4   1   9         10.43         10.18         0.21 o
  -3   1   9         31.30         32.18         0.31 o
  -2   1   9         55.32         56.85         0.41 o
  -1   1   9          7.79          7.61         0.18 o
   0   1   9          2.32          2.93         0.13 o
   1   1   9          7.75          7.61         0.17 o
   2   1   9         55.38         56.15         0.41 o
   3   1   9         31.35         31.94         0.30 o
   4   1   9         10.42          9.67         0.19 o
   5   1   9          0.85          1.03         0.13 o
   6   1   9          3.70          4.41         0.16 o
  -6   2   9         14.88         14.19         0.24 o
  -5   2   9         23.21         25.58         0.29 o
  -4   2   9         58.32         61.38         0.46 o
  -3   2   9         17.66         18.46         0.25 o
  -2   2   9         21.68         21.49         0.26 o
  -1   2   9          9.01          9.58         0.19 o
   0   2   9         35.72         39.61         0.34 o
   1   2   9          9.01          9.58         0.20 o
   2   2   9         21.61         21.54         0.26 o
   3   2   9         17.65         17.71         0.25 o
   4   2   9         58.31         60.96         0.49 o
   5   2   9         23.22         25.41         0.29 o
   6   2   9         14.87         14.12         0.25 o
  -6   3   9         48.19         49.04         0.42 o
  -5   3   9         62.61         61.49         0.46 o
  -4   3   9         25.71         26.88         0.30 o
  -3   3   9         13.47         12.52         0.22 o
  -2   3   9         57.05         53.49         0.42 o
  -1   3   9         47.66         44.46         0.36 o
   0   3   9         75.20         77.95         0.51 o
   1   3   9         47.68         45.08         0.36 o
   2   3   9         57.11         53.81         0.40 o
   3   3   9         13.49         12.46         0.23 o
   4   3   9         25.70         26.98         0.29 o
   5   3   9         62.66         60.41         0.46 o
   6   3   9         48.12         48.64         0.43 o
  -5   4   9          3.01          3.60         0.15 o
  -4   4   9          1.42          1.65         0.14 o
  -3   4   9         45.78         46.91         0.40 o
  -2   4   9         53.50         57.27         0.45 o
  -1   4   9         13.29         13.41         0.23 o
   0   4   9         24.21         22.02         0.27 o
   1   4   9         13.29         13.63         0.22 o
   2   4   9         53.56         56.90         0.42 o
   3   4   9         45.77         47.02         0.38 o
   4   4   9          1.43          1.45         0.13 o
   5   4   9          3.00          3.70         0.15 o
  -4   5   9          2.18          2.56         0.14 o
  -3   5   9         26.45         25.15         0.30 o
  -2   5   9         26.35         25.62         0.29 o
  -1   5   9         31.39         33.57         0.33 o
   0   5   9          4.33          5.25         0.16 o
   1   5   9         31.40         33.09         0.32 o
   2   5   9         26.33         25.83         0.29 o
   3   5   9         26.46         24.63         0.28 o
   4   5   9          2.16          2.43         0.14 o
  -4   6   9         31.61         30.59         0.36 o
  -3   6   9         11.35         10.80         0.23 o
  -2   6   9          0.17         -0.07         0.14 o
  -1   6   9         48.97         48.62         0.44 o
   0   6   9         58.33         58.58         0.48 o
   1   6   9         48.91         49.65         0.45 o
   2   6   9          0.18          0.09         0.13 o
   3   6   9         11.36         10.56         0.23 o
   4   6   9         31.65         30.24         0.36 o
  -2   7   9          0.88          0.68         0.14 o
  -1   7   9         31.34         33.16         0.38 o
   0   7   9         22.01         23.48         0.33 o
   1   7   9         31.36         32.65         0.39 o
   2   7   9          0.88          0.31         0.16 o
                                                
